# Supplementary material for: Intussusceptive Vascular Remodeling Precedes Pathological Neovascularization
Source: Arterioscler Thromb Vasc Biol. 2019 May 9;39(7):1402–18. doi: 10.1161/ATVBAHA.118.312190 (PMC6636809; doi:10.1161/ATVBAHA.118.312190)
Supplement: Supplementary file 4 [file atv-39-1402-s004.xls]

## Sheet: Blad1
Table S-IV: RPKM-, p- and FDR-values for genes differentially expressed by hypoxia in the choroid
#symbols	IDs	p	q	C-Hyp1	C-Hyp2	C-Hyp3	C-Hyp4	C-Norm1	C-Norm2	C-Norm3	C-Norm4	C-Norm5	mean hyp	mean norm	hyp/norm
hbz	ENSDART00000066383	1.33296e-06	0.019	62.467	95.5228	61.0488	0	0	0	0	0	1	54.7597	0.2	273.798
hbbe2	ENSDART00000066384	1.33296e-06	0.019	34.2455	105.732	3.02292	10.0543	0	0	0	0	1	38.2637	0.2	191.319
MKX (2 of 2)	ENSDART00000111884	0.000317314	0.136066	1.27292	8.89837	4.49453	1.08501	0	0	0	0	0.19007	3.93771	0.038014	103.586
fam46a	ENSDART00000054071	0.0247819	0.335302	0	0	46.4248	0	0	0	0	0.424234	0.15628	11.6062	0.116103	99.965
stka	ENSDART00000054823	0.00231872	0.154806	3.77184	0	31.6301	0	0	0	0.495921	0	0	8.85047	0.0991843	89.2326
slmo1	ENSDART00000077611	0.00641167	0.203319	0	0	68.2607	0	0	0	0	0	1	17.0652	0.2	85.3259
tnnt2e	ENSDART00000067350+ENSDART00000103056+ENSDART00000067351	0.0202552	0.311045	0.901191	0.787472	8.5535	0	0	0	0	0.171299	0	2.56054	0.0342598	74.739
EFEMP1	ENSDART00000082142	3.59197e-05	0.1024	7.87399	126.714	0	74.014	0	0	0	2.92564	0.783818	52.1505	0.741891	70.294
5S_rRNA	ENSDART00000120940	0.00777213	0.216888	0	0	55.1661	0	0	0	0	0	1	13.7915	0.2	68.9576
B8JM30_DANRE	ENSDART00000005694	8.20121e-05	0.136066	5.81991	41.3198	17.6596	0	0	1.18622	0	0	0	16.1998	0.237244	68.2833
rcvrna	ENSDART00000074036	0.00217581	0.150553	11.5047	0	41.9756	0	0	0	0	0	1	13.3701	0.2	66.8504
ENSDARG00000085436	ENSDART00000120836	0.000533043	0.136066	7.39331	0	45.6836	0	0	0	0	0	1	13.2692	0.2	66.3461
B6E520_DANRE	ENSDART00000109152	0.000808896	0.143079	8.42152	20.85	0	0.797589	0	0	0	0.568923	0	7.51728	0.113785	66.066
b4galnt1a	ENSDART00000087815	0.0315267	0.374927	0.615513	0	5.70492	0.174883	0	0	0	0.124744	0	1.62383	0.0249489	65.0862
ttk	ENSDART00000060630	0.0156764	0.279314	2.19801	0	0	3.91738	0	0	0	0	0.119346	1.52885	0.0238693	64.051
egfra	ENSDART00000108964	0.00849867	0.222275	0	0	50.369	0	0	0	0	0	1	12.5923	0.2	62.9613
ms4a17a.6	ENSDART00000075605+ENSDART00000075602	0.0114707	0.247598	8.31219	0	0.585861	10.9373	0	0	0	0	0.396409	4.95884	0.0792818	62.547
sid4	ENSDART00000100152	0.000156447	0.136066	1.1811	39.2183	0	8.9488	0	0	0	0	1	12.337	0.2	61.6852
zgc:101602	ENSDART00000034246+ENSDART00000100607	0.00623944	0.20161	2.55939	0	13.0712	0	0.329238	0	0	0	0	3.90765	0.0658477	59.3438
dre-mir-338-1	ENSDART00000116039	0.00935772	0.23137	0	45.7521	0	0	0	0	0	0	1	11.438	0.2	57.1901
ENSDARG00000038624	ENSDART00000056388	0.00596724	0.199937	43.5237	0	0	1.07532	0	0	0	0	1	11.1498	0.2	55.7488
SAR1B	ENSDART00000021061	0.000474113	0.136066	2.13007	19.5434	6.11082	0	0	0	0	0	0.636114	6.94608	0.127223	54.5978
ENSDARG00000071741	ENSDART00000106229	0.00623327	0.20161	3.41841	0	18.8594	0	0	0	0	0	0.51043	5.56945	0.102086	54.5564
5S_rRNA	ENSDART00000121214	0.0120164	0.251204	43.4712	0	0	0	0	0	0	0	1	10.8678	0.2	54.3391
zgc:194189	ENSDART00000020616	0.000605304	0.139124	1.47695	0	36.5044	3.77674	0	0	0	0	1	10.4395	0.2	52.1976
ATP2B2	ENSDART00000092726	0.00630693	0.20161	5.09758	3.94037	0.0865333	0.0557058	0.176548	0	0	0	0.0585507	2.29505	0.0470198	48.8103
epha7	ENSDART00000043090+ENSDART00000102781+ENSDART00000102788	0.0156292	0.278996	1.01993	0	0.180063	6.10549	0	0	0.187741	0	0	1.82637	0.0375481	48.6408
dtymk	ENSDART00000073883	0.00703017	0.210742	4.59632	16.0653	0	14.8006	0	0	0	0	0.915084	8.86555	0.183017	48.4412
A5PM90_DANRE	ENSDART00000113685	0.00118907	0.144144	0	33.6722	0	4.10577	0	0	0	0	1	9.4445	0.2	47.2225
ppm1nb	ENSDART00000079629	0.0145967	0.271091	0	0	37.0388	0	0	0	0	0	1	9.25971	0.2	46.2985
ENSDARG00000076722	ENSDART00000111325	0.00233591	0.155088	0.959012	16.7599	0	1.54405	0	0.521246	0	0	0	4.81575	0.104249	46.1946
dre-mir-218b	ENSDART00000118226	0.0115844	0.248868	0	36.5521	0	0	0	0	0	0	1	9.13803	0.2	45.6901
csdc2b	ENSDART00000099055	0.00184608	0.147302	0	0	34.5742	1.85476	0	0	0	0	1	9.10725	0.2	45.5362
5S_rRNA	ENSDART00000120664	0.00219987	0.151483	0	0	33.5794	1.54405	0	0	0	0	1	8.78085	0.2	43.9043
SUSD3 (1 of 3)	ENSDART00000114987	0.000550372	0.136066	4.13948	40.5119	0	1.88181	0	1.34995	0	0	0	11.6333	0.269989	43.088
ENSDARG00000011652	ENSDART00000018260	0.0349639	0.393817	1.83897	0.803459	18.465	4.70249	0	0.749644	0	0	0	6.45248	0.149929	43.037
WBP11P1	ENSDART00000023055	0.000730321	0.142603	2.17599	12.5493	11.3327	0.741905	0	0	0	0	0.779794	6.69997	0.155959	42.9598
SNORA70	ENSDART00000117202	0.00195026	0.149758	28.4698	0	0	5.39265	0	0	0	0	1	8.46561	0.2	42.328
colm	ENSDART00000087960	0.00175958	0.146383	2.24673	0	30.988	0	0	0	0	0	1	8.30869	0.2	41.5434
dre-mir-15a-1	ENSDART00000117434	0.0127206	0.256344	0	33.0709	0	0	0	0	0	0	1	8.26774	0.2	41.3387
5S_rRNA	ENSDART00000121221	0.0137587	0.263542	0	0	33.015	0	0	0	0	0	1	8.25375	0.2	41.2688
si:dkeyp-53d3.3	ENSDART00000106631	0.00390964	0.176303	0	0	30.4586	1.43471	0	0	0	0	1	7.97332	0.2	39.8666
mapk12	ENSDART00000018502	0.000838501	0.143079	2.19755	17.2822	0	4.16253	0	0.597211	0	0.148457	0	5.91058	0.149134	39.6328
PCIF1 (2 of 2)	ENSDART00000009197	0.0257538	0.341642	0	26.0841	0	5.51291	0	0	0	0	1	7.89926	0.2	39.4963
asb4	ENSDART00000048438	0.00943076	0.231768	2.85672	0	7.56506	0	0	0	0	0.330837	0	2.60544	0.0661674	39.3766
LOC565609	ENSDART00000091528	0.0145313	0.2708	4.33799	0	0	9.33202	0	0	0	0.251191	0.185068	3.4175	0.0872518	39.1683
xpa	ENSDART00000055566	0.000754665	0.143072	0.357205	27.4675	0	3.45069	0	0	0	0	1	7.81884	0.2	39.0942
PHKA2	ENSDART00000078202	0.0148537	0.27309	0.63678	14.1889	0	0.180925	0.286703	0	0	0.193582	0	3.75165	0.0960569	39.0565
B8JLA7_DANRE	ENSDART00000109066	0.0012856	0.144144	3.96153	0	27.1011	0	0	0	0	0	1	7.76566	0.2	38.8283
LOC557593	ENSDART00000083857+ENSDART00000111933	0.00201452	0.149758	0	28.7636	0	2.05549	0	0	0	0	1	7.70478	0.2	38.5239
si:dkey-253d23.10	ENSDART00000105922	0.00131149	0.144144	9.29569	0	21.3343	0	0	0	0	0	1	7.65749	0.2	38.2874
fam49b	ENSDART00000039717+ENSDART00000102484+ENSDART00000056621	0.0135362	0.261291	3.06738	0	0	4.13416	0	0	0.236905	0	0	1.80039	0.0473811	37.998
5S_rRNA	ENSDART00000119558	0.00258524	0.160217	0	28.4919	0	1.54405	0	0	0	0	1	7.50899	0.2	37.5449
TTYH1	ENSDART00000115173	0.000330434	0.136066	1.95038	20.4512	10.3298	0.369435	0.585425	0.53004	0	0	0	8.27523	0.223093	37.0932
si:dkey-30c15.10	ENSDART00000052803+ENSDART00000081429	0.00070261	0.141479	4.08638	12.6599	0	3.06094	0.669035	0	0	0	0	4.9518	0.133807	37.007
gramd1a	ENSDART00000113604	0.0142019	0.267956	0	29.5005	0	0	0	0	0	0	1	7.37511	0.2	36.8756
TSNAX	ENSDART00000056926	0.000667111	0.139124	6.00543	1.31191	28.4935	0	0	1.22404	0	0	0	8.9527	0.244807	36.5704
LOC100007763	ENSDART00000104278	0.000472639	0.136066	0	31.2293	2.201	5.90372	0	1.35524	0	0	0	9.83352	0.271048	36.2796
si:dkey-94n12.3	ENSDART00000089286+ENSDART00000089306	0.0140248	0.266865	3.67705	0	0.565325	1.56721	0	0.2027	0	0	0	1.4524	0.04054	35.8263
si:dkey-221l4.7	ENSDART00000114215	0.0147439	0.272757	0	1.24993	2.20967	0.609631	0	0	0	0.14495	0	1.01731	0.0289901	35.0915
LOC797571	ENSDART00000109937	0.020401	0.311178	2.76847	8.87012	0	0	0.41549	0	0	0	0	2.90965	0.083098	35.0146
5S_rRNA	ENSDART00000119781	0.0028063	0.164275	26.4927	0	0	1.50545	0	0	0	0	1	6.99954	0.2	34.9977
TRRAP (1 of 2)	ENSDART00000108953	0.00521348	0.191567	1.59355	0	11.2532	0.452767	0	0	0	0	0.47589	3.32489	0.0951779	34.9334
hspb9	ENSDART00000114023	0.006236	0.20161	13.3858	0	34.1817	0	1.72194	0	0	0	0	11.8919	0.344388	34.5304
LOC100006044	ENSDART00000057622	0.00468023	0.184693	4.34504	0	0.639243	3.08634	0	0	0	0.293533	0	2.01766	0.0587066	34.3685
5S_rRNA	ENSDART00000120640	0.00120647	0.144144	5.48125	0	21.7728	0	0	0	0	0	1	6.81352	0.2	34.0676
si:dkey-21e2.13	ENSDART00000078495	0.00038754	0.136066	18.5028	5.14437	0	3.34544	0	0	0	0	1	6.74816	0.2	33.7408
5S_rRNA	ENSDART00000117574	0.0175478	0.295657	26.9417	0	0	0	0	0	0	0	1	6.73543	0.2	33.6772
si:dkey-83d9.7	ENSDART00000101282	0.0192259	0.306028	0	0	26.7609	0	0	0	0	0	1	6.69022	0.2	33.4511
xcl2-like	ENSDART00000114808	3.78841e-06	0.036	21.5941	93.2975	49.2422	21.8148	0	0	0	1.94507	5.0157	46.4871	1.39215	33.3923
5S_rRNA	ENSDART00000119711	0.00622197	0.20161	0	14.2459	11.9926	0	0	0	0	0	1	6.55964	0.2	32.7982
tcnl	ENSDART00000098273	0.00483976	0.185696	7.30833	162.846	355.354	0	4.38732	0	0	9.8744	5.82008	131.377	4.01636	32.7105
zgc:171667	ENSDART00000109249	0.00152413	0.14443	4.07907	20.9405	0	0	0	0	0	0	1	6.2549	0.2	31.2745
LOC569090	ENSDART00000111018	0.011646	0.249804	4.46193	3.89889	0	0	0.334822	0	0	0	0	2.0902	0.0669644	31.2137
B6E510_DANRE	ENSDART00000111365+ENSDART00000111737	0.00657345	0.205251	1.51567	9.15093	0	0.425068	0	0	0	0	0.446776	2.77292	0.0893553	31.0325
CACNA1B (2 of 2)	ENSDART00000089967	0.0245768	0.333829	0.373356	3.80617	0	0.707199	0	0.202928	0	0	0	1.22168	0.0405856	30.1014
5S_rRNA	ENSDART00000120756	0.0195046	0.307835	0	23.9479	0	0	0	0	0	0	1	5.98698	0.2	29.9349
dlgap5	ENSDART00000066411	0.00383401	0.175321	3.5459	0	12.8136	0.25187	0	0	0	0.718639	0	4.15284	0.143728	28.8938
si:dkey-21e2.15	ENSDART00000037658	0.0254841	0.339804	23.0371	0	0	0	0	0	0	0	1	5.75928	0.2	28.7964
ENSDARG00000082170	ENSDART00000116537	0.00112516	0.144144	0	12.3465	130.96	0	6.36162	0	0	0	0	35.8265	1.27232	28.1583
C9orf93 (2 of 2)	ENSDART00000036644+ENSDART00000102447	0.0483565	0.448168	0	9.98854	0	0.319459	0	0.458337	0	0	0	2.577	0.0916674	28.1125
5S_rRNA	ENSDART00000119405	0.0185728	0.302903	22.1156	0	0	0	0	0	0	0	1	5.52891	0.2	27.6446
5S_rRNA	ENSDART00000120653	0.0188242	0.304841	0	0	0	21.8031	0	0	0	0	1	5.45076	0.2	27.2538
ENSDARG00000084132	ENSDART00000119532	0.0358252	0.399104	0	6.17324	15.5904	0	0	0	0	0	1	5.44092	0.2	27.2046
si:ch211-203k16.3	ENSDART00000100749	0.00954181	0.232532	0	0	6.85441	4.93164	0	0	0	0	0.545632	2.94651	0.109126	27.0009
ENSDARG00000007602	ENSDART00000011186	0.00279115	0.16426	19.2674	0	0	2.18974	0	0	0	0	1	5.36429	0.2	26.8215
ENSDARG00000061019	ENSDART00000086563	0.00945328	0.231768	0	0.804506	5.36386	0.889405	0.331622	0	0	0	0	1.76444	0.0663244	26.6032
zgc:92195	ENSDART00000113619+ENSDART00000064726	0.0130428	0.258525	3.36237	0	0	4.96774	0	0	0	0	0.40165	2.08253	0.08033	25.9247
qtrt1	ENSDART00000063287	0.00283752	0.164415	6.08669	22.911	0	2.66059	0	0	0	0	1.53806	7.91457	0.307611	25.7291
iqcb1	ENSDART00000081393+ENSDART00000109684	0.0297834	0.364708	4.28342	0	16.123	0	0	0	0	0	1	5.10161	0.2	25.508
zgc:66052	ENSDART00000081269	0.00797909	0.217282	1.75158	0	18.5539	0	0	0	0	0	1	5.07637	0.2	25.3818
zgc:136870	ENSDART00000041505+ENSDART00000077108	0.020958	0.3142	0	0	20.1772	0	0	0	0	0	1	5.0443	0.2	25.2215
olig4	ENSDART00000074499	0.0202512	0.311045	0	0	20.1205	0	0	0	0	0	1	5.03012	0.2	25.1506
sept8b	ENSDART00000021260	0.00991062	0.234078	0.88555	11.994	0	0.377411	0	0	0	0	0.661142	3.31423	0.132228	25.0645
smc4	ENSDART00000056765	0.00347699	0.172554	1.21457	5.17385	0	2.6313	0	0	0	0	0.453391	2.25493	0.0906781	24.8674
zgc:158604	ENSDART00000103437	0.000713344	0.14221	0.77398	2.02894	16.5678	0.219907	0	0	0	0	1	4.89765	0.2	24.4883
ENSDARG00000074956	ENSDART00000111223	0.0392107	0.410491	13.3058	0	0	1.62021	0	0.774857	0	0	0	3.73149	0.154971	24.0786
U8	ENSDART00000115558	0.0212213	0.31517	19.1226	0	0	0	0	0	0	0	1	4.78064	0.2	23.9032
NP_001107079.1	ENSDART00000035433	0.0078827	0.217282	7.48029	1.78265	15.6071	17.0027	0	2.21766	0	0	0	10.4682	0.443533	23.6018
si:dkey-253d23.10	ENSDART00000063314	0.00901824	0.227934	1.07312	0	16.3403	0.609802	0.966321	0	0	0	0	4.50582	0.193264	23.3143
fbn2a	ENSDART00000062667	0.0228864	0.3226	1.02168	3.86861	0	0.193523	0	0	0	0.276081	0	1.27095	0.0552163	23.0177
zgc:165555	ENSDART00000111543	0.000433983	0.136066	2.0379	16.0267	8.99447	3.47411	0	1.66147	0	0	0	7.63329	0.332294	22.9715
optc	ENSDART00000003646	0.0220612	0.31903	0	0	18.3533	0	0	0	0	0	1	4.58832	0.2	22.9416
zgc:158681	ENSDART00000076611	0.000659745	0.139124	7.66054	21.2987	1.84421	0	0	0	0	1.69368	0	7.70086	0.338736	22.7341
CADPS (1 of 4)	ENSDART00000042683	0.00118647	0.144144	3.43921	6.76177	0	3.78653	0.774233	0	0	0	0	3.49688	0.154847	22.5828
Q2LGG2_DANRE	ENSDART00000104893	0.0224679	0.319808	0	0	17.9889	0	0	0	0	0	1	4.49724	0.2	22.4862
aplnra	ENSDART00000114915	0.110059	0.611676	0	3.02981	2.29552	1.60089	0.390283	0	0	0	0	1.73156	0.0780566	22.1833
MICAL1 (2 of 3)	ENSDART00000037315	0.00702006	0.210661	0	15.4969	0	2.23951	0	0	0	0	1	4.4341	0.2	22.1705
LOC100149100	ENSDART00000013641	0.0135188	0.261291	0	0	10.8094	2.81017	0	0.767969	0	0	0	3.40488	0.153594	22.1681
tube1	ENSDART00000064565+ENSDART00000064562	0.00186691	0.147302	2.60199	0	4.88076	3.96812	0.661902	0	0	0	0	2.86272	0.13238	21.6249
zgc:173726	ENSDART00000115348	0.0132509	0.259271	9.1376	0	0	5.30062	0	0.620813	0	0	0.227401	3.60956	0.169643	21.2774
5S_rRNA	ENSDART00000119667	0.0275883	0.351269	16.5867	0	0	0	0	0	0	0	1	4.14668	0.2	20.7334
LOC565474	ENSDART00000055438	0.02607	0.342814	0.555306	0	15.9308	0	0	0	0	0	1	4.12153	0.2	20.6077
ENSDARG00000079545	ENSDART00000112593	0.0409183	0.419868	0	0	13.245	3.19741	0	0	0	0	1	4.11059	0.2	20.553
tmem229b	ENSDART00000085500	0.00165827	0.146383	14.7419	0	42.1507	0	3.46298	0	0	0	0	14.2232	0.692595	20.536
ENSDARG00000077963	ENSDART00000115361	0.0248762	0.335782	0	0	0	16.2751	0	0	0	0	1	4.06878	0.2	20.3439
ENSDARG00000078024	ENSDART00000113811	0.0084048	0.222029	1.19404	0	15.0195	0	0	0	0	0	1	4.05338	0.2	20.2669
si:dkey-253d23.8	ENSDART00000105936	0.00144879	0.144144	7.16606	1.70776	3.16281	0.555289	0	0	0	0	0.778197	3.14798	0.155639	20.2261
hs3st3b1b	ENSDART00000105484	0.00744886	0.213386	6.63381	0	28.3781	0	0.919014	1.2481	0	0	0	8.75297	0.433423	20.195
LOC793584	ENSDART00000112173	0.000372387	0.136066	11.2899	13.4526	0	4.95741	1.84841	0	0	0	0	7.42497	0.369682	20.0847
B0UYU2_DANRE	ENSDART00000111314	0.0330011	0.382935	5.39292	0	22.136	3.67743	1.94248	0	0	0	0	7.80159	0.388496	20.0815
mgst2	ENSDART00000105440+ENSDART00000113439	0.00207324	0.150553	6.43177	0	9.56685	0	0	0	0	0	1	3.99965	0.2	19.9983
zgc:113343	ENSDART00000102724	0.000106286	0.136066	7.17545	5.57334	36.5959	5.43661	2.15378	1.30001	0	0	0	13.6953	0.690757	19.8266
ppp4r1	ENSDART00000062798	0.00299649	0.167886	10.5971	20.989	0	0	0	0	0	2.0045	0	7.89653	0.400901	19.697
A5WUG2_DANRE	ENSDART00000056686	0.00292325	0.166672	3.38482	12.2858	0	0	0	0	0	0	1	3.91766	0.2	19.5883
SNORD38	ENSDART00000115786	0.0256705	0.341055	0	15.6505	0	0	0	0	0	0	1	3.91262	0.2	19.5631
mchr2	ENSDART00000052440	0.0256705	0.341055	0	15.6505	0	0	0	0	0	0	1	3.91262	0.2	19.5631
si:ch211-197n10.2	ENSDART00000086298+ENSDART00000113574+ENSDART00000086295	0.00161078	0.146383	3.11458	0	6.01061	3.08392	0	0	0	0.781133	0	3.05228	0.156227	19.5375
ENSDARG00000084785	ENSDART00000120185	2.84131e-05	0.10125	55.2891	18.1171	247.074	1.96363	0	0	9.5411	11.2053	0	80.611	4.14928	19.4277
ENSDARG00000078286	ENSDART00000113226	0.00245503	0.157628	10.7767	0	4.7564	0	0	0	0	0	1	3.88327	0.2	19.4164
LOC100007686	ENSDART00000056035	0.0029852	0.167886	0	12.1743	3.35411	0	0	0	0	0	1	3.88211	0.2	19.4105
5S_rRNA	ENSDART00000121016	0.00785913	0.217282	10.6861	42.0196	0	13.6629	0	0	0	4.33146	0	16.5921	0.866292	19.1531
LOC100006169	ENSDART00000063472	0.000125438	0.136066	3.59223	3.13894	12.6837	5.10322	1.61736	0	0	0	0	6.12953	0.323472	18.9492
zgc:112148	ENSDART00000014103	0.00420829	0.178478	4.56334	0	19.1337	6.2667	1.36973	0.620071	0	0	0	7.49093	0.397959	18.8234
mpp6	ENSDART00000043924	0.000689841	0.140471	2.42797	10.0776	0	2.41447	0	0	0	0	1	3.73	0.2	18.65
runx2a	ENSDART00000105394+ENSDART00000081854+ENSDART00000081849	0.00430013	0.179453	2.07786	0	12.7463	0	0	0	0	0	1	3.70603	0.2	18.5301
trio	ENSDART00000000382	0.0272806	0.350164	0	14.7713	0	0	0	0	0	0	1	3.69283	0.2	18.4641
C11orf16	ENSDART00000111701	0.0037748	0.175311	0	12.0919	2.57162	0	0	0	0	0	1	3.66588	0.2	18.3294
csf2rb	ENSDART00000115283	0.0459362	0.441372	1.36913	0	13.0524	0	0.986297	0	0	0	0	3.60539	0.197259	18.2774
B0V3V5_DANRE	ENSDART00000109629	0.0275701	0.351269	0	0	14.616	0	0	0	0	0	1	3.654	0.2	18.27
LOC100150119	ENSDART00000098148	0.00798001	0.217282	4.55089	0	0	10.8983	0	1.06008	0	0	0	3.86231	0.212016	18.2171
ccr12.3	ENSDART00000056246	0.00347699	0.172554	3.42763	0	11.094	0	0	0	0	0	1	3.6304	0.2	18.152
bdnf	ENSDART00000014843+ENSDART00000075389	0.0208541	0.313725	7.06472	0	6.65281	10.0363	0	0	0	0	1.6369	5.93846	0.327379	18.1394
col9a1	ENSDART00000045434	0.0277997	0.353063	0	14.4851	0	0	0	0	0	0	1	3.62127	0.2	18.1063
galk1	ENSDART00000030566	0.00209218	0.150553	3.82771	17.4668	0	0.845871	1.53189	0	0	0	0	5.53509	0.306379	18.0662
kal1b	ENSDART00000003736	0.00315161	0.170729	1.33018	4.41684	25.0099	0	1.91647	0.216895	0	0	0	7.68923	0.426673	18.0214
zgc:162286	ENSDART00000086531	0.00306665	0.170008	0.998939	8.72886	0	3.12206	0	0	0	0	0.894957	3.21247	0.178991	17.9476
5S_rRNA	ENSDART00000121406	0.00344977	0.172554	11.0578	0	0	3.14181	0	0	0	0	1	3.54991	0.2	17.7495
ANKRD13B (1 of 2)	ENSDART00000110769+ENSDART00000015286	0.00273881	0.163686	2.0588	21.2882	0	2.33982	1.13334	0	0	0.680208	0	6.4217	0.36271	17.7048
ENSDARG00000083588	ENSDART00000117492	0.0412256	0.420432	14.1294	0	0	0	0	0	0	0	1	3.53236	0.2	17.6618
MACC1	ENSDART00000059654	0.0286302	0.357351	0	0	14.1065	0	0	0	0	0	1	3.52663	0.2	17.6332
si:dkeyp-11g8.6	ENSDART00000061632	0.0291985	0.360597	0.760556	1.5507	0	0.864373	0	0	0	0	0.227129	0.793906	0.0454258	17.477
sb:cb627	ENSDART00000031880	0.000846499	0.143079	5.36919	0	12.9712	2.97075	1.52679	0	0	0	0	5.32779	0.305358	17.4477
nkx3.2	ENSDART00000054822	0.0141235	0.267709	8.03048	0	0	2.68431	0	0.770251	0	0	0	2.6787	0.15405	17.3885
dre-mir-30e-2	ENSDART00000118804	0.0292192	0.360597	0	13.8898	0	0	0	0	0	0	1	3.47245	0.2	17.3622
cnot7	ENSDART00000092953	0.000217904	0.136066	3.12235	5.45671	28.6892	2.58077	1.0224	1.85135	0	0	0	9.96225	0.574751	17.3331
A2BFV2_DANRE	ENSDART00000098434	0.00753585	0.214403	5.59079	31.0883	0	13.7187	1.83068	0	0	0	1.82139	12.5994	0.730414	17.2497
cenpl	ENSDART00000056667+ENSDART00000098773	0.0174013	0.294442	0	4.92764	0	2.93746	0	0	0	0.571445	0	1.96628	0.114289	17.2044
ldb2b	ENSDART00000043556	0.0206547	0.312042	0	13.5187	0.133887	0	0	0	0	0	1	3.41315	0.2	17.0657
si:dkey-21h14.5	ENSDART00000044037	0.0141124	0.267675	4.90038	0	0	8.70202	0	0	0	0	1	3.4006	0.2	17.003
zgc:113209	ENSDART00000064326	0.0304235	0.367973	0	0.700179	12.378	0.455334	0	0	0	0	1	3.38338	0.2	16.9169
sc:d158	ENSDART00000111758	0.0137821	0.263691	3.00982	10.5201	0	0	0	0	0	0	1	3.38248	0.2	16.9124
ENSDARG00000083375	ENSDART00000118352	0.0299992	0.365478	13.5282	0	0	0	0	0	0	0	1	3.38205	0.2	16.9102
LOC100004742	ENSDART00000018239	0.00739589	0.213386	0	5.57307	0	7.94543	0	0	0	0	1	3.37962	0.2	16.8981
zswim7	ENSDART00000097351	0.0362237	0.399484	4.50407	0	0	8.95805	0	0	0	0	1	3.36553	0.2	16.8276
hmga2	ENSDART00000080536	0.0116134	0.249303	0.967034	0	11.5239	0.961656	0	0	0	0	1	3.36314	0.2	16.8157
B0S717_DANRE	ENSDART00000056428	0.00451389	0.183831	0	10.894	0	2.5004	0	0	0	0	1	3.34859	0.2	16.7429
rad54b	ENSDART00000112060	0.00333892	0.172554	0.472381	11.764	0	1.00662	0	0	0	0	1	3.31075	0.2	16.5538
wisp3	ENSDART00000104806	0.0332197	0.384345	0	0	0	13.1679	0	0	0	0	1	3.29197	0.2	16.4598
crmp1	ENSDART00000064468	0.00247488	0.157628	2.57072	8.23654	0	3.1651	0	0.465749	0	0	0.597107	3.49309	0.212571	16.4326
LOC100148288	ENSDART00000108530	0.0311128	0.373301	0	13.0948	0	0	0	0	0	0	1	3.27369	0.2	16.3684
wu:fa07b03	ENSDART00000088482+ENSDART00000039725	0.000840746	0.143079	4.88613	13.8761	0	8.50318	1.09996	0	0	0.99026	0	6.81635	0.418044	16.3053
si:dkeyp-46h3.6	ENSDART00000111408	0.0021126	0.150553	12.0781	22.6157	0	1.71584	0	0	0	2.79752	0	9.1024	0.559505	16.2687
zgc:162948	ENSDART00000075770	0.00252498	0.158655	15.4006	17.3022	0	13.5438	0	3.5874	0	0	0	11.5617	0.71748	16.1143
fktn	ENSDART00000082603	0.0427143	0.426664	3.65417	0	31.4496	1.55736	1.97429	0	0	0.444348	0.436506	9.16529	0.57103	16.0505
psmc3ip	ENSDART00000055228	0.0362977	0.399527	0	1.18085	24.4543	0.959904	1.21689	0.550881	0.310939	0	0	6.64875	0.415741	15.9925
5S_rRNA	ENSDART00000120200	0.00334636	0.172554	0	0	4.35081	8.40251	0	0	0	0	1	3.18833	0.2	15.9417
CASZ1	ENSDART00000002812	0.0221363	0.319117	0.857567	0	8.75947	0.487313	0	0.799043	0	0	0	2.52609	0.159809	15.807
5S_rRNA	ENSDART00000120670	0.00721005	0.213101	0	9.4973	0	3.0881	0	0	0	0	1	3.14635	0.2	15.7317
5S_rRNA	ENSDART00000120030	0.0323732	0.37925	0	0	0	12.5672	0	0	0	0	1	3.14181	0.2	15.709
LOC100151249	ENSDART00000112098	0.00223081	0.15178	5.38264	35.8636	1.4848	0	1.21174	2.1942	0	0	0	10.6828	0.681187	15.6826
5S_rRNA	ENSDART00000120608	0.00630833	0.20161	10.9625	0	0	1.55736	0	0	0	0	1	3.12996	0.2	15.6498
zgc:92749	ENSDART00000007202	0.00469054	0.184693	2.45492	0	10.0224	0	0	0	0	0	1	3.11933	0.2	15.5967
zgc:152911	ENSDART00000090370	0.0247596	0.335302	3.91277	0	25.164	0	0	0	0	0	2.33698	7.26918	0.467397	15.5525
cx30.9	ENSDART00000103163	0.0328234	0.381619	0	12.4016	0	0	0	0	0	0	1	3.1004	0.2	15.502
dnajc24	ENSDART00000035714	0.00197039	0.149758	3.14246	5.18675	0	4.06744	0	0	0	0	1	3.09916	0.2	15.4958
zgc:153233	ENSDART00000085716	0.0136361	0.261953	7.77695	8.64895	27.1474	2.4105	1.9099	0.576404	0	0.955233	0.281512	11.496	0.74461	15.4389
B8A5N4_DANRE	ENSDART00000112503	0.00325516	0.172167	0	5.97995	6.31549	0	0	0	0	0	1	3.07386	0.2	15.3693
B8JLV8_DANRE	ENSDART00000041282	0.00731682	0.213352	1.82185	15.9195	0	0.517633	0	1.48533	0	0	0	4.56475	0.297065	15.3662
ENSDARG00000084461	ENSDART00000119861	0.0391401	0.410491	0	0	12.2012	0	0	0	0	0	1	3.0503	0.2	15.2515
thyn1	ENSDART00000062576	1.31893e-05	0.0752	16.476	17.0146	35.3677	5.53239	0	6.10576	0	0	0	18.5977	1.22115	15.2296
ENSDARG00000085168	ENSDART00000120568	0.00351193	0.172554	0	30.1952	478.897	9.81815	0	0	0	36.4172	6.19174	129.728	8.52179	15.223
zgc:153218	ENSDART00000114579+ENSDART00000090739	0.000253332	0.136066	1.49959	9.82769	23.6614	3.40856	0	1.83389	0	0	1.34349	9.59931	0.635476	15.1057
B8JLM9_DANRE	ENSDART00000109881	0.0189824	0.305147	5.42281	34.3543	0	0	0	1.10529	0	2.19805	0	9.94428	0.660668	15.0519
zgc:173548	ENSDART00000102493	0.00579886	0.198267	0	0	25.1145	5.09627	0	2.5213	0	0	0	7.5527	0.50426	14.9778
LOC797784	ENSDART00000101529+ENSDART00000112769	0.00841974	0.222029	1.25781	0	0	10.5426	0	0	0	0	1	2.95011	0.2	14.7505
slc5a2	ENSDART00000040380	0.0265321	0.345584	0.545304	0	8.3033	0.232402	0	0	0	0.773608	0	2.27025	0.154722	14.6731
B8JME7_DANRE	ENSDART00000081385	0.0348471	0.393123	0	0	11.706	0	0	0	0	0	1	2.9265	0.2	14.6325
B8A6H4_DANRE	ENSDART00000112007	0.0458092	0.440895	1.68505	0	0	2.23424	0	0	0	0	0.335477	0.979821	0.0670954	14.6034
B4F6Q6_DANRE	ENSDART00000109587	0.000838782	0.143079	4.74939	31.385	19.9138	1.26508	1.06918	2.42007	0	0	1.41834	14.3283	0.981517	14.5981
LOC569498	ENSDART00000081978	0.0416588	0.421979	0	1.31657	0	3.42472	0	0	0	0.407144	0	1.18532	0.0814287	14.5566
LOC565603	ENSDART00000101062	0.00481991	0.18531	4.03698	0	0	7.59893	0	0	0	0	1	2.90898	0.2	14.5449
LOC572093	ENSDART00000109698	0.00203311	0.149758	0	10.2508	11.3908	1.33324	0.704238	1.27523	0	0	0	5.7437	0.395893	14.5082
ENSDARG00000037568	ENSDART00000079029	3.52883e-05	0.1024	6.42247	16.8361	17.9526	23.7222	3.85553	1.74538	0	0	0	16.2334	1.12018	14.4917
zgc:171422	ENSDART00000113848	0.0368652	0.401798	4.76598	0	27.0588	0.492413	1.75568	1.05972	0	0	0	8.0793	0.563079	14.3484
A2BIH5_DANRE	ENSDART00000089357	0.000665006	0.139124	5.9789	3.0626	7.00659	1.23013	0.371301	0.336173	0	0	0.800402	4.31956	0.301575	14.3233
mef2b	ENSDART00000080172	0.0491525	0.451374	11.4049	0	0	0	0	0	0	0	1	2.85123	0.2	14.2562
si:ch211-239d11.1	ENSDART00000038508	0.000303985	0.136066	10.2921	3.99706	21.1985	2.27442	0	0.932336	0	0.695293	1.70755	9.44052	0.667037	14.1529
SCUBE1	ENSDART00000047619	0.00734194	0.213352	19.0177	17.7258	0	3.06193	2.28333	0	0	0.513902	0.757248	9.95135	0.710896	13.9983
zgc:65788	ENSDART00000012571	0.0189705	0.305147	0	0	10.3814	0.742559	0	0	0	0	1	2.78099	0.2	13.905
LOC794026	ENSDART00000041417	0.0367926	0.401564	11.1158	0	0	0	0	0	0	0	1	2.77895	0.2	13.8948
ENSDARG00000083034	ENSDART00000115657	0.00405886	0.176699	0	0	6.76211	4.35311	0	0	0	0	1	2.7788	0.2	13.894
ENSDARG00000035296	ENSDART00000078967	0.00039175	0.136066	5.70887	3.74136	1.88975	3.24407	0	0	1.31355	0	0	3.64601	0.26271	13.8784
5S_rRNA	ENSDART00000119130	0.0426822	0.426642	11.0578	0	0	0	0	0	0	0	1	2.76446	0.2	13.8223
5S_rRNA	ENSDART00000119320	0.0369917	0.401798	11.0578	0	0	0	0	0	0	0	1	2.76446	0.2	13.8223
LOC100149601	ENSDART00000007901	0.0068451	0.208038	4.54161	0	0	6.45192	0	0	0	0	1	2.74838	0.2	13.7419
5S_rRNA	ENSDART00000121308	0.0372823	0.402568	10.9625	0	0	0	0	0	0	0	1	2.74062	0.2	13.7031
si:dkeyp-89d7.2	ENSDART00000087639	0.00135639	0.144144	2.21851	27.1399	0	7.43795	0	0	0	0.719391	2.6501	9.19908	0.673899	13.6505
B0S7N1_DANRE	ENSDART00000109209	0.0273397	0.350754	9.68003	3.56149	0.674585	6.0797	1.83508	0	0	0	0	4.99895	0.367016	13.6205
5S_rRNA	ENSDART00000119200	0.0375879	0.404513	10.8688	0	0	0	0	0	0	0	1	2.7172	0.2	13.586
cenpi	ENSDART00000074438	0.0152899	0.275889	0	0.477108	10.3624	0	0	0	0	0	1	2.70987	0.2	13.5494
LOC556141	ENSDART00000003181	0.0696894	0.52323	0	0.679312	0.986464	0.469374	0	0.158453	0	0.039389	0	0.533787	0.0395684	13.4902
zgc:162284	ENSDART00000112460	0.00119994	0.144144	3.48588	0	16.1545	16.7382	1.25558	0	0	2.11942	0	9.09466	0.675001	13.4735
U7	ENSDART00000116738	0.0379343	0.406401	10.7767	0	0	0	0	0	0	0	1	2.69417	0.2	13.4709
A5WUT0_DANRE	ENSDART00000078593	0.00299649	0.167886	0.628907	5.49547	1.1103	2.85901	0	0	0	0	0.93907	2.52342	0.187814	13.4357
trip13	ENSDART00000049099	0.0380353	0.4068	0	10.7426	0	0	0	0	0	0	1	2.68564	0.2	13.4282
rtk4	ENSDART00000004338	0.0914256	0.586856	0.481685	0.420903	0.63779	0	0	0	0	0	0.143848	0.385095	0.0287697	13.3854
mpp7	ENSDART00000077914+ENSDART00000077915	0.00434832	0.179986	0	24.712	6.58718	0.778867	0.274273	0.496651	0	0	2.22853	8.01952	0.599891	13.3683
B7ZDE8_DANRE	ENSDART00000084665	0.0383734	0.408211	0	0	10.6509	0	0	0	0	0	1	2.66272	0.2	13.3136
B0S6B8_DANRE	ENSDART00000110734	0.0391845	0.410491	0	10.639	0	0	0	0	0	0	1	2.65975	0.2	13.2987
A3KQ08_DANRE	ENSDART00000086069	0.00342599	0.172554	0.548361	7.90622	1.21012	0.779016	0	0	0	0	0.982561	2.61093	0.196512	13.2864
SNORD42	ENSDART00000115624	0.0472582	0.445367	0	0	0	10.6267	0	0	0	0	1	2.65668	0.2	13.2834
LOC561576	ENSDART00000021944	0.00203823	0.149758	3.98012	17.0996	0	1.13085	2.09067	0	0	0	0	5.55264	0.418134	13.2796
rnf144aa	ENSDART00000016053	0.00144079	0.144144	7.92979	0	28.3173	2.45788	1.29829	2.35093	0	0	0	9.67624	0.729843	13.258
LOC556032	ENSDART00000007724	0.00405984	0.176699	1.30944	5.23064	10.733	0	0	1.06757	0	0.303291	0.279317	4.31828	0.330035	13.0843
aptx	ENSDART00000029252	0.000633366	0.139124	6.32376	12.5586	0	13.2305	0.517672	0	0	2.56324	0	8.02822	0.616182	13.029
MMP20	ENSDART00000077836	0.0392275	0.410491	0	0	10.4172	0	0	0	0	0	1	2.60431	0.2	13.0215
prkcz	ENSDART00000063592	0.00956391	0.232532	6.34156	19.2489	29.3149	4.07775	0	1.08846	0	0	4.58503	14.7458	1.1347	12.9953
ENSDARG00000070526	ENSDART00000103615	0.00132896	0.144144	4.84438	1.05827	0	4.47333	0	0	0	0	1	2.594	0.2	12.97
zgc:174910	ENSDART00000044652+ENSDART00000101479	0.0413057	0.420852	0.566184	0	23.6169	0.229986	0.728893	1.64984	0	0	0	6.10327	0.475746	12.8288
sox10	ENSDART00000027982+ENSDART00000112990	0.034556	0.392292	0	3.20155	1.99027	0	0.507576	0	0	0	0	1.29795	0.101515	12.7858
ENSDARG00000076816	ENSDART00000112712	0.00176856	0.146383	6.17306	17.9803	34.0567	0	2.77935	0	0	2.91918	0	14.5525	1.13971	12.7687
fech	ENSDART00000025134	0.021244	0.315265	1.17095	39.9044	0	0	0	0	0	0	4.0214	10.2688	0.80428	12.7677
zgc:56068	ENSDART00000005829	0.0348377	0.393123	3.74693	5.0371	0	0	0.51908	0	0	0	0.344297	2.19601	0.172676	12.7175
B0S5Q4_DANRE	ENSDART00000111246	0.0046147	0.184162	0	23.1497	0	9.03269	0	0	0	0	3.16467	8.04559	0.632933	12.7116
cab39	ENSDART00000063786	0.00584503	0.198577	7.59086	0	0	2.56757	0	0	0	0	1	2.53961	0.2	12.698
tep1	ENSDART00000056536	0.0398417	0.413622	0	0	17.4033	0.560167	1.77533	0	0	0	0	4.49086	0.355067	12.6479
zgc:64116	ENSDART00000033923	0.0221681	0.319117	9.17791	15.1485	0	0.869225	0	2.49421	0	0	0	6.2989	0.498841	12.6271
LOC560376	ENSDART00000084102	0.0295632	0.363519	2.15534	0	6.97605	0	0	0	0	0.582422	0.32183	2.28285	0.180851	12.6228
LOC796739	ENSDART00000063938	0.0289271	0.35917	0.477705	2.22626	0.281119	0.361941	0	0	0.0732766	0.258174	0	0.836757	0.0662901	12.6227
5S_rRNA	ENSDART00000119102	0.00472331	0.18531	5.4344	0	0	4.63215	0	0	0	0	1	2.51664	0.2	12.5832
HTR6	ENSDART00000042993	0.00924428	0.230364	4.52314	5.08163	0	1.46873	0	0.526808	0	0	0.578902	2.76838	0.221142	12.5185
whsc1	ENSDART00000009499	0.00908636	0.228627	1.9026	2.49377	0	1.99338	0.428312	0	0	0.192797	0.0355115	1.59744	0.131324	12.1641
ENSDARG00000084247	ENSDART00000119647	0.032219	0.378451	0	6.46037	3.26311	0	0	0	0	0	1	2.43087	0.2	12.1544
zgc:172133	ENSDART00000081687	0.0193698	0.306771	3.67741	0	7.95301	0	0	1.19926	0	0	0	2.90761	0.239852	12.1225
5S_rRNA	ENSDART00000120822	0.000869931	0.143079	11.0578	9.66247	0	10.9963	0	0	0	0	3.30226	7.92915	0.660452	12.0056
slc26a1	ENSDART00000079593	0.0212988	0.315421	0.474142	9.11486	0	0	0	0	0	0	1	2.39725	0.2	11.9862
5S_rRNA	ENSDART00000116108	0.0426432	0.426402	0	9.57917	0	0	0	0	0	0	1	2.39479	0.2	11.974
brd2b	ENSDART00000097172+ENSDART00000087043+ENSDART00000049051	0.00114157	0.144144	1.57519	18.3566	50.5315	3.68133	1.20872	2.28361	0	2.27068	1.98663	18.5361	1.54993	11.9594
A8E7H1_DANRE	ENSDART00000112916	0.00620065	0.20161	4.70981	14.8158	0	0.535271	0	1.53594	0	0	0.562607	5.01522	0.419709	11.9493
nr1d4b	ENSDART00000082475	0.00161548	0.146383	1.79443	0	52.2712	2.37926	5.92474	0	0	0	0	14.1112	1.18495	11.9087
PHF13	ENSDART00000114111	0.0267925	0.347024	0	0	11.174	1.23313	1.30272	0	0	0	0	3.10179	0.260544	11.905
pms2	ENSDART00000111565	0.00114852	0.144144	3.84526	2.96474	0	2.6992	0	0	0	0	1	2.3773	0.2	11.8865
zgc:165522	ENSDART00000109980	0.0347082	0.393026	0.400646	2.10054	0	0.910669	0	0	0	0	0.358941	0.852963	0.0717883	11.8816
SNORD52	ENSDART00000121231	0.0430295	0.428482	9.48992	0	0	0	0	0	0	0	1	2.37248	0.2	11.8624
ENSDARG00000079032	ENSDART00000113565	0.0337946	0.388005	1.17311	24.2602	0	0	0	0	0	0	2.68588	6.35832	0.537176	11.8366
si:ch211-237a6.7	ENSDART00000075546	0.0431383	0.428796	0	0	9.46239	0	0	0	0	0	1	2.3656	0.2	11.828
5S_rRNA	ENSDART00000121255	0.0432937	0.429741	0	0	0	9.42542	0	0	0	0	1	2.35636	0.2	11.7818
TPP2	ENSDART00000112730	0.0025329	0.158655	5.75867	0	3.5882	3.84984	0.305032	0	0	1.09844	0	3.29918	0.280695	11.7536
C5orf24 (1 of 2)	ENSDART00000084119	0.00057661	0.136066	6.94891	0	66.9621	10.2009	0	7.55379	0	1.40832	0	21.028	1.79242	11.7316
RHOQ	ENSDART00000038415	0.00013954	0.136066	0	13.2284	52.3393	12.187	0	0	0	0	8.28841	19.4387	1.65768	11.7264
kcnj8	ENSDART00000067031	0.00924428	0.230364	8.29938	2.41737	0	4.84713	1.66076	0	0	0	0	3.89097	0.332151	11.7145
SNORD18	ENSDART00000118390	0.0436201	0.430812	9.35037	0	0	0	0	0	0	0	1	2.33759	0.2	11.688
5S_rRNA	ENSDART00000116159	0.0436818	0.430812	0	9.33768	0	0	0	0	0	0	1	2.33442	0.2	11.6721
C5H2orf68	ENSDART00000082668	0.00320338	0.171259	12.8449	2.24482	29.4801	13.8684	0	2.09446	0	4.1652	0	14.6096	1.25193	11.6696
NP_001121882.1	ENSDART00000097782	0.000390838	0.136066	2.758	17.2406	3.74545	4.40031	0	1.38373	0	0	1.64727	7.03609	0.6062	11.6069
A8DZB6_DANRE	ENSDART00000111586	0.00121194	0.144144	2.2039	29.8498	1.45907	11.2713	1.98456	0.898404	0	0	1.97449	11.196	0.97149	11.5246
si:ch211-89p1.3	ENSDART00000051473	0.00742493	0.213386	2.00734	8.7702	21.9275	3.99235	1.35567	1.84113	0	0.813645	0	9.17434	0.802088	11.4381
nr3h2	ENSDART00000091780	0.00125221	0.144144	5.98826	1.68191	53.8979	2.61289	1.73324	2.61543	0	2.68731	0	16.0452	1.4072	11.4023
ENSDARG00000078198	ENSDART00000111845	0.0447176	0.435608	0	9.10807	0	0	0	0	0	0	1	2.27702	0.2	11.3851
ENSDARG00000071846	ENSDART00000106583	0.0241243	0.330716	0	83.3699	0	27.9174	0	1.16098	0	8.08087	2.97684	27.8218	2.44374	11.3849
hbl3	ENSDART00000098529	0.00050884	0.136066	9.97372	5.44698	0.55025	12.3978	1.12264	2.03286	0	0	0	7.09219	0.631099	11.2378
zgc:153441	ENSDART00000077042	0.00581563	0.198267	4.5481	0	0	4.39359	0	0	0	0	1	2.23542	0.2	11.1771
5_8S_rRNA	ENSDART00000118787	0.00026119	0.136066	16.5149	25.2542	29.1561	0	0	6.7322	0	0	1.23299	17.7313	1.59304	11.1305
kcnj13	ENSDART00000063777	0.0169102	0.290073	0	3.06111	0	7.79682	0	0	0	0	1.22053	2.71448	0.244106	11.1201
zgc:111991	ENSDART00000054441	0.0459321	0.441372	8.88024	0	0	0	0	0	0	0	1	2.22006	0.2	11.1003
ENSDARG00000071612	ENSDART00000105991+ENSDART00000105998	0.0201053	0.311045	0	8.12269	0	0.738871	0	0	0	0	1	2.21539	0.2	11.0769
nrip1a	ENSDART00000099956	0.0254193	0.339415	8.58063	0	0	0.243797	0	0	0	0	1	2.20611	0.2	11.0305
dis3	ENSDART00000085454	0.0196814	0.307835	3.20618	0	0.353769	2.50513	0.360886	0.326744	0	0	0	1.51627	0.137526	11.0253
ENSDARG00000016945	ENSDART00000003390	0.0078827	0.217282	6.81241	0	2.00448	0	0	0	0	0	1	2.20422	0.2	11.0211
syk	ENSDART00000005292	0.0232657	0.324019	1.98799	7.52756	0	0	0	1.08052	0	0	0	2.37889	0.216104	11.0081
zgc:136739	ENSDART00000090618	0.00246724	0.157628	2.41529	8.96967	16.3899	0.171561	1.90305	0.492288	0	0.24475	0.540969	6.98661	0.636211	10.9816
dre-mir-9-2	ENSDART00000116225	0.00604483	0.201081	4.67518	4.08523	0	0	0	0	0	0	1	2.1901	0.2	10.9505
sh3bp5	ENSDART00000012414	0.0188894	0.304841	7.57996	0	0.196793	2.40703	0.803009	0.36352	0	0	0	2.54595	0.233306	10.9125
A2BHJ3_DANRE	ENSDART00000076835	0.00496254	0.18738	2.46683	25.3277	35.1125	1.92744	4.44264	3.01676	0	0	0	16.2086	1.49188	10.8646
LOC100002619	ENSDART00000019917	0.0480222	0.446913	0	0	14.5816	1.23978	0	0	0	1.26334	0.55847	3.95535	0.364363	10.8555
si:ch211-260g14.8	ENSDART00000061765	0.00188081	0.147302	4.14298	8.09218	0	3.18516	0	0	0	1.77807	0	3.85508	0.355615	10.8406
si:ch211-152c2.4	ENSDART00000006961	0.0105267	0.238896	0.633607	13.0109	11.3258	0.720095	1.1411	1.54971	0.291573	0	0	6.42259	0.596477	10.7675
dre-mir-2190	ENSDART00000119949	0.00776428	0.216888	0	5.34223	18.8884	0	0	0	2.8134	0	0	6.05766	0.56268	10.7657
LOC570063	ENSDART00000075588	0.0319193	0.37678	0.732517	14.0818	30.2289	2.49752	2.30865	0.597211	0	0	2.62507	11.8852	1.10619	10.7443
cox5b	ENSDART00000015081	0.0208916	0.314001	25.7549	15.4722	4.2627	25.1543	4.34845	0	0	1.95738	1.92283	17.661	1.64573	10.7314
LOC563711	ENSDART00000111583	0.0205815	0.311529	2.93548	0	26.6894	0	0	0	0	0.475941	2.98057	7.40622	0.691302	10.7134
ENSDARG00000078805	ENSDART00000111876+ENSDART00000113185	0.0101057	0.237114	5.30256	0	19.3912	0.753295	0.692693	0.786018	0	0	1.4978	6.36176	0.595302	10.6866
NP_001122210.1	ENSDART00000083761	0.00582812	0.198267	0	23.1652	0.377441	2.67275	3.08027	0	0	0	0	6.55386	0.616054	10.6384
ZNF518A	ENSDART00000115358	0.00449319	0.183754	0	2.21351	10.7332	1.6314	0	0	0.155428	0	1.56342	3.64452	0.34377	10.6016
hcrtr2	ENSDART00000038434	0.04842	0.448168	0	8.41806	0	0	0	0	0	0	1	2.10451	0.2	10.5226
me1	ENSDART00000101969+ENSDART00000075218+ENSDART00000110572+ENSDART00000110493	0.0214512	0.315596	4.34352	2.33565	0	0.101098	0.805661	0	0	0	0	1.69507	0.161132	10.5197
zgc:162898	ENSDART00000100606	0.0156557	0.279291	6.63008	0	22.5321	0	2.38809	1.08108	0	0	0	7.29055	0.693835	10.5076
LOC562926	ENSDART00000110033	0.0145624	0.270805	7.56934	0	0	0.806491	0	0	0	0	1	2.09396	0.2	10.4698
B0S7L9_DANRE	ENSDART00000089012	0.00662747	0.205278	1.89869	13.895	0	1.65212	0.641148	1.45123	0	0	0	4.36145	0.418476	10.4222
NP_001093549.1	ENSDART00000109866	0.0320934	0.377713	0	0	20.9694	0.833274	0	0	0	0	2.62749	5.45067	0.525498	10.3724
dre-mir-27a	ENSDART00000118258	0.0492051	0.451374	0	0	0	8.27422	0	0	0	0	1	2.06856	0.2	10.3428
A3QK27_DANRE	ENSDART00000018010	0.0214477	0.315596	2.42219	0	0	5.84975	0	0	0	0	1	2.06798	0.2	10.3399
LOC557884	ENSDART00000078325	0.00355521	0.172882	7.27488	0	12.4153	1.24019	1.7469	0.790815	0	0	0	5.23258	0.507542	10.3096
ghsra	ENSDART00000078695	0.0495045	0.452028	8.21934	0	0	0	0	0	0	0	1	2.05484	0.2	10.2742
skap2	ENSDART00000052660+ENSDART00000001014	5.858e-05	0.136066	17.7889	8.73965	18.4983	11.6376	3.20369	3.72935	0	0	0	14.1661	1.38661	10.2164
ENSDARG00000059008	ENSDART00000053010	0.00816178	0.220554	0.939874	0.410637	1.24447	3.60507	0	0.383133	0	0.380964	0	1.55001	0.152819	10.1428
ZCCHC6	ENSDART00000109487	0.0389499	0.410038	7.60816	11.555	0.159902	0.92643	1.46807	1.0338	0	0	0	5.06238	0.500374	10.1172
Q1LVY1_DANRE	ENSDART00000061344	0.00971748	0.232683	6.28398	26.9559	0	0	4.11533	0	0	0	0	8.30998	0.823066	10.0964
zgc:158420	ENSDART00000110568	0.0489248	0.4504	4.36993	0	7.71485	3.72482	0	0	0	0	1.95753	3.9524	0.391505	10.0954
ENSDARG00000017579	ENSDART00000022660	0.0217368	0.31732	3.67741	0	0	4.38835	0	0	0	0	1	2.01644	0.2	10.0822
LOC100149648	ENSDART00000037715	0.0196473	0.307835	6.27975	0	0	1.78424	0	0	0	0	1	2.016	0.2	10.08
ikbkb	ENSDART00000113613	0.0469933	0.444654	3.55872	8.49973	1.88481	1.88743	0	0.38685	0	1.15398	0.425104	3.95767	0.393187	10.0656
soul4	ENSDART00000115108	5.12839e-05	0.132909	10.3667	34.0775	22.0057	17.5324	3.55618	6.43949	0	0	0.442267	20.9956	2.08759	10.0573
leprel2	ENSDART00000080631	0.000249263	0.136066	8.38335	4.57843	26.0161	7.59238	2.83088	0.427177	0	0.106189	2.42533	11.6426	1.15792	10.0548
pitpnc1	ENSDART00000038196+ENSDART00000114944	0.000227796	0.136066	12.1257	21.3689	69.2082	14.5044	4.15959	2.82455	0	6.07133	1.55193	29.3018	2.92148	10.0298
znf652	ENSDART00000089923	0.00341146	0.172554	12.6632	1.16476	33.387	2.08301	3.00076	2.71687	0.460053	0	0	12.3245	1.23554	9.97501
MFAP4 (1 of 7)	ENSDART00000100195	0.0135067	0.261291	6.9775	0	0	0.991242	0	0	0	0	1	1.99219	0.2	9.96093
ptpn6	ENSDART00000018713	0.0259764	0.342193	6.03536	0	0	4.54421	0	0	0	0.611585	0.720949	2.64489	0.266507	9.9243
NP_001121816.1	ENSDART00000089851	0.0495532	0.452197	3.44061	0	0	4.4968	0	0	0	0	1	1.98435	0.2	9.92176
B8JM13_DANRE	ENSDART00000099209	0.00176856	0.146383	3.12701	1.82161	0	2.96154	0	0	0	0	1	1.97754	0.2	9.8877
STK32A	ENSDART00000112987	0.0301619	0.36652	3.89394	0	10.8028	0	0.500915	1.36058	0	0	0	3.67419	0.372298	9.86894
zgc:171759	ENSDART00000108657	0.00191567	0.148807	3.39107	2.96316	1.49668	0	0	0	0	0	1	1.96273	0.2	9.81363
FOXRED1	ENSDART00000086021	0.0228517	0.322472	4.41545	3.37599	0	0	0.994003	0	0	0	0	1.94786	0.198801	9.79807
zgc:174972	ENSDART00000104761	0.0219295	0.318103	0	4.51701	19.7732	0	3.10323	0	0	0	0	6.07256	0.620645	9.78426
gramd4	ENSDART00000100467	0.0048211	0.18531	55.9846	125.794	0	44.3113	0	6.52049	0	8.10446	14.3306	56.5226	5.7911	9.76024
A2CEX5_DANRE	ENSDART00000082583	0.00477459	0.18531	5.03291	14.1708	6.66398	2.06552	3.02135	0	0	0.226668	0.334002	6.9833	0.716404	9.74771
guca1b	ENSDART00000007122	0.013021	0.258525	4.05307	0	0	3.74263	0	0	0	0	1	1.94892	0.2	9.74462
zgc:153894	ENSDART00000075086	0.0207791	0.313232	8.89266	0	0	2.35819	0	1.45001	0	0	0	2.81271	0.290002	9.69892
LOC571144	ENSDART00000086197	0.00975046	0.232743	1.81535	0	0	5.93153	0	0	0	0	1	1.93672	0.2	9.6836
LOC100006932	ENSDART00000082163	0.0210248	0.314557	0.923493	9.28004	0	1.44313	0	1.50582	0	0	0	2.91167	0.301164	9.66803
ccl-c25y-like	ENSDART00000103864	0.00035155	0.136066	8.31144	14.5253	22.01	25.5828	0	5.64683	0	2.24594	1.24105	17.6074	1.82676	9.63856
LOC560644	ENSDART00000109990	0.000375474	0.136066	5.6724	0.901203	45.0643	10.8422	0	0	0	3.34432	4.77395	15.62	1.62365	9.62028
rab32	ENSDART00000034248	0.00452084	0.183852	5.53579	12.4386	0	1.46051	0	0.64475	0	0	1.88935	4.85873	0.506821	9.58669
zgc:158795	ENSDART00000101298	0.00221075	0.15176	5.61773	0	22.315	6.23945	0	2.49821	0	1.65604	0.305028	8.54304	0.891857	9.57893
zgc:92349	ENSDART00000098987	0.0205473	0.311529	0	7.11284	0	0.513951	0	0	0	0	1	1.9067	0.2	9.53349
LOC572487	ENSDART00000092299	0.0151976	0.275606	0	16.6737	9.62495	0	1.22732	2.22242	0	0	0	6.57467	0.689948	9.52922
zgc:136817	ENSDART00000022620	0.0252581	0.338299	2.17525	7.03281	1.92013	2.10135	1.17526	0.35469	0	0.0881703	0.129921	3.30738	0.349607	9.46028
tigara	ENSDART00000111158+ENSDART00000073420	0.00134348	0.144144	8.50924	13.6342	14.6201	2.41769	1.09462	0.991066	0	2.83318	0.272267	9.79531	1.03823	9.43465
LOC558640	ENSDART00000089596	0.0132189	0.259008	0	1.32284	11.7596	1.72051	0	0	0	1.9636	0	3.70075	0.392719	9.42339
NP_001091661.1	ENSDART00000098496	0.0227156	0.321378	3.24125	26.1983	0	5.75575	2.91867	1.7617	0	0	0	8.79882	0.936073	9.39971
ENSDARG00000011333	ENSDART00000022270	0.0294232	0.362329	4.18451	0	3.98536	0	0.198318	0.897782	0	0	0	2.04247	0.21922	9.31697
mfap2	ENSDART00000082471	1.90824e-05	0.0906667	29.0025	56.5339	13.7852	5.38792	14.0625	0	0	0	0	26.1774	2.8125	9.30751
LOC562279	ENSDART00000111453	0.00820303	0.220554	1.9474	9.35913	0	2.21322	0.876792	0.793842	0	0	0.14539	3.37994	0.363205	9.30586
im:6805837	ENSDART00000113965	0.0117998	0.250513	4.27877	0	0	3.16084	0	0	0	0	1	1.8599	0.2	9.2995
wu:fe16b04	ENSDART00000114533	0.000725902	0.142603	4.88157	19.1951	14.184	0.577908	3.66312	0.994969	0	0.577112	0	9.70965	1.04704	9.27342
RBM12B (1 of 2)	ENSDART00000111912	0.00320338	0.171259	4.04984	0	14.8953	1.91777	2.43119	0	0	0	0.403142	5.21573	0.566867	9.20098
LOC566614	ENSDART00000110148+ENSDART00000058059	0.0192305	0.306028	8.03197	0.701844	26.9263	0.456417	1.44652	0.654835	0	0	2.87836	9.02912	0.995943	9.0659
cep76	ENSDART00000081152	0.00610495	0.201534	7.39609	0	19.3754	0.542301	0.859355	2.91771	0	0	0	6.82845	0.755412	9.03937
zgc:110540	ENSDART00000009889	0.021151	0.314869	0.81989	0	0	6.40617	0	0	0	0	1	1.80651	0.2	9.03257
ENSDARG00000085115	ENSDART00000120515	0.0145554	0.270805	0	6.46037	13.0524	2.10063	0	0	0	2.99677	0	5.40336	0.599353	9.01532
pcdh17	ENSDART00000065804	0.00127431	0.144144	16.613	22.8747	0	2.28857	4.98654	0.820869	0	0	0	10.4441	1.16148	8.99202
zgc:113426	ENSDART00000073472	0.00047769	0.136066	12.0129	28.4919	48.4755	3.53506	1.54533	9.79394	0	0	1.53749	23.1288	2.57535	8.98084
pdpk1a	ENSDART00000102245	0.00121271	0.144144	10.9856	11.2383	13.4815	9.36386	0.9651	3.49518	0	0.217212	1.60034	11.2673	1.25557	8.97388
LOC794555	ENSDART00000059017	0.00755248	0.214662	1.21457	0	0.26803	5.69396	0	0	0	0	1	1.79414	0.2	8.9707
gfi1b	ENSDART00000112005+ENSDART00000114877+ENSDART00000112395	0.00548337	0.194186	29.1663	13.5925	0	3.31475	2.19203	2.38959	0	1.83899	0	11.5184	1.28412	8.96985
ENSDARG00000058255	ENSDART00000045414	0.0278127	0.353063	0	0	3.95757	3.0109	0	0	0	0	0.973743	1.74212	0.194749	8.94546
B0R0I3_DANRE	ENSDART00000098575	0.0118541	0.250513	1.622	0	0	5.53022	0	0	0	0	1	1.78806	0.2	8.94028
LOC564522	ENSDART00000022533	0.033442	0.38629	6.93267	0	0.218557	0	0	0	0	0	1	1.78781	0.2	8.93903
zgc:110527	ENSDART00000011551+ENSDART00000115338	0.019631	0.307835	4.89097	0	0.287824	2.40873	0	1.06334	0	0	0	1.89688	0.212669	8.91941
si:dkey-177p2.16	ENSDART00000077773	0.0188365	0.304841	3.69666	0	8.15778	0	1.66438	0	0	0	0	2.96361	0.332875	8.90306
SNORD22	ENSDART00000119184	0.00699523	0.210359	45.0585	0	39.774	11.3798	13.5247	0	0	0	0	24.0531	2.70494	8.89227
ENSDARG00000042872	ENSDART00000062927	0.0366629	0.400762	2.51812	0	0	7.27385	0.377918	0	0	0	1.00267	2.44799	0.276117	8.86579
zgc:77556	ENSDART00000008326	0.0327412	0.381417	0	16.998	34.0972	0	1.00095	2.71877	0	0	3.48556	12.7738	1.44106	8.86419
zgc:103736	ENSDART00000102522+ENSDART00000054271	0.0221915	0.319117	5.98705	0	28.9348	0	1.75224	3.17294	0	0	0	8.73045	0.985037	8.86307
efna5a	ENSDART00000101574	0.00726687	0.213352	8.94268	0	44.6004	17.7859	2.4158	1.45817	0	4.34974	1.86942	17.8323	2.01863	8.83386
CEP192	ENSDART00000110803	0.0203344	0.311045	1.7319	1.51336	0.191098	0.553587	0.389885	0	0	0.1755	0	0.997487	0.113077	8.82131
Q6NW61_DANRE	ENSDART00000047843	0.00998022	0.234943	1.09483	2.3917	0	2.79963	0	0.892603	0	0	0	1.57154	0.178521	8.80314
Q567Y1_DANRE	ENSDART00000058443	0.0382715	0.40799	3.75118	0	41.3905	0	3.37785	3.05828	0	0	0	11.2854	1.28723	8.76723
acox3	ENSDART00000056745	0.0359569	0.399156	1.568	38.3639	29.0662	2.22754	5.6478	1.27837	0	0	3.27783	17.8064	2.0408	8.72522
bcl2l11	ENSDART00000114318	0.00102785	0.144144	9.57928	34.5283	0	6.80429	5.3912	1.95246	0	0	0	12.728	1.46873	8.66595
si:ch211-61f14.1	ENSDART00000109849+ENSDART00000111430	0.00725628	0.213352	0	19.4492	0.71015	1.60006	3.13922	0	0	0	0	5.43986	0.627844	8.66435
jag1a	ENSDART00000047851	0.00198934	0.149758	1.05285	8.11266	19.4745	1.27815	2.32707	1.24854	0	0	0.74317	7.47955	0.863756	8.65932
zgc:152896	ENSDART00000003222	0.00308847	0.170302	3.01339	0.228968	12.6638	2.23351	1.76966	0	0	0.849691	0	4.53492	0.523871	8.65655
cox4i1l	ENSDART00000105691	0.00110972	0.144144	11.7023	76.6921	53.8013	80.6293	3.51255	6.36048	0.897526	10.2773	11.3578	55.7062	6.48113	8.59514
LOC567940	ENSDART00000012099+ENSDART00000111751+ENSDART00000111010	0.043719	0.430812	6.01133	0	0	0.853985	0	0	0	0	1	1.71633	0.2	8.58164
tmem63a	ENSDART00000110497+ENSDART00000041573	0.000767504	0.143072	16.3418	9.20663	13.666	6.17046	4.63192	2.00569	0	0	0	11.3462	1.32752	8.54692
NP_001139068.1	ENSDART00000111566	0.00125102	0.144144	0	11.7693	11.6843	5.93822	0	0	0	3.20035	1.1096	7.34795	0.861989	8.52441
SIPA1	ENSDART00000108916	0.00521454	0.191567	5.14421	0	22.3412	2.74781	2.96464	0.671041	0	0	0.798848	7.55831	0.886905	8.52212
LOC562767	ENSDART00000109206	0.0245046	0.333609	4.55788	0	0	5.56854	0	1.48639	0	0	0	2.53161	0.297278	8.51595
Q1LY26_DANRE	ENSDART00000114312	0.0198186	0.309244	0.674973	0	0	6.13686	0	0	0	0	1	1.70296	0.2	8.5148
nedd4a	ENSDART00000058161	0.000521538	0.136066	29.9307	36.0499	61.7666	2.52824	4.37058	8.5737	0	4.26258	1.93262	32.5688	3.82789	8.50829
LOC572102	ENSDART00000111482	0.0300594	0.36588	7.69822	0	0	2.25561	0	0	0	0.0975111	1.36501	2.48846	0.292504	8.50743
B8JLQ8_DANRE	ENSDART00000044013	0.0151961	0.275606	0	17.6905	0	2.87608	0	0	0	0	3.02296	5.14164	0.604593	8.50431
angptl5	ENSDART00000079161	0.0181601	0.300332	2.73121	1.90925	0	1.39681	0	0.445343	0	0.442821	0	1.50932	0.177633	8.49683
fsd1l	ENSDART00000082622	0.029049	0.360057	0.685156	3.59219	23.2848	2.92005	0	2.51369	0	1.66631	0.306918	7.62056	0.897383	8.49198
B8A5Z8_DANRE	ENSDART00000111778	0.00669174	0.206459	1.82359	3.18695	0	2.41793	1.09473	0	0	0	0	1.85712	0.218947	8.48206
im:7136778	ENSDART00000081341	0.0157277	0.279566	5.25475	13.2648	3.09231	4.14724	0	3.80811	0	0	0	6.43978	0.761622	8.45535
zgc:113424	ENSDART00000051751	0.0304428	0.36805	6.45507	0	0	0.305675	0	0	0	0	1	1.69019	0.2	8.45094
LOC100000026	ENSDART00000112805	0.0100914	0.236974	0.87159	0	9.80946	11.02	0	0.710595	0	1.58979	0.911007	5.42527	0.642278	8.44692
chico	ENSDART00000002241	9.40789e-05	0.136066	24.9887	17.5897	136.331	2.56387	15.6262	11.3183	0	0	0	45.3683	5.38891	8.41883
cdk6	ENSDART00000102888	0.000125438	0.136066	11.8911	17.7252	8.02675	3.77604	5.0389	1.14055	0	0	0	10.3548	1.23589	8.37838
zgc:111868	ENSDART00000074812	0.00287358	0.165107	1.46167	1.91583	0	3.32237	0	0	0	0	1	1.67497	0.2	8.37484
bag5	ENSDART00000010286	0.0003425	0.136066	10.8585	17.2898	17.253	9.73543	1.73828	2.7542	0	0.880265	2.88243	13.7842	1.65103	8.34881
mhc1ze	ENSDART00000105021	0.0151402	0.275442	2.64927	0	5.45665	1.50545	0	1.43994	0	0	0	2.40284	0.287988	8.34354
enpep	ENSDART00000079655	0.00653143	0.204838	8.03798	0.360189	0.909652	2.40091	0	0.336064	0.189688	0	1.23099	2.92718	0.351348	8.33129
lsm11	ENSDART00000074989	0.0169966	0.290665	1.14874	34.1285	0	4.07981	0	2.80964	0	0.698433	2.40137	9.83926	1.18189	8.32502
adam9	ENSDART00000040066+ENSDART00000111296+ENSDART00000111935	0.035403	0.396725	14.8488	12.5383	49.0273	16.8795	2.33	3.88478	0	4.2906	3.5045	23.3235	2.80198	8.32394
FGF2	ENSDART00000112849	7.02259e-05	0.136066	17.4382	23.4427	16.5772	0.762253	0	8.74901	0	0	0	14.5551	1.7498	8.31813
B3IX00_DANRE	ENSDART00000113172	0.0276955	0.352004	5.20102	0	0	2.58605	1.17085	0	0	0	0	1.94677	0.23417	8.31348
bmf2	ENSDART00000060713	0.00314747	0.170729	2.09843	1.83364	0.926163	1.78865	0	0	0	0	1	1.66172	0.2	8.30861
ENSDARG00000080001	ENSDART00000110055	0.0189703	0.305147	0	0	5.02242	1.61659	0	0	0	0	1	1.65975	0.2	8.29876
B8A4Z5_DANRE	ENSDART00000113259	0.0362229	0.399484	3.70383	0	0	4.20941	0.277935	0	0	0	0.921747	1.97831	0.239936	8.24515
zgc:92420	ENSDART00000035018	0.00392984	0.176428	5.60388	0	6.65896	4.89909	1.55267	0.702887	0	0.349453	0	4.29048	0.521001	8.23507
A3KQ09_DANRE	ENSDART00000086081	0.0107015	0.241059	2.38137	4.16174	0	0	0	0	0	0	1	1.63578	0.2	8.17888
B8JM12_DANRE	ENSDART00000059881	0.0128198	0.257348	1.94264	0	2.82943	1.65586	0.34986	0.633522	0	0	0	1.60698	0.196676	8.17068
STXBP5 (2 of 2)	ENSDART00000098731	0.00733731	0.213352	0.898692	0	23.1047	27.3215	0.809252	2.0149	0	0	5.03215	12.8312	1.57126	8.16619
clip1	ENSDART00000111509	0.000601305	0.139124	15.6524	31.7904	42.757	7.09154	3.42842	6.20813	0.389346	2.57207	2.40035	24.3228	2.99966	8.10851
LOC569547	ENSDART00000109891+ENSDART00000113145+ENSDART00000112525	0.00433296	0.179986	6.92699	1.42518	0	3.1921	0	1.78341	0	0	0	2.88607	0.356683	8.09141
ccnk	ENSDART00000104581+ENSDART00000048204	0.000468921	0.136066	9.8776	64.1715	37.2029	7.30738	5.8289	5.96524	0	0.889719	5.63451	29.6398	3.66367	8.0902
LOC100001620	ENSDART00000010824	0.0214276	0.315596	1.00685	1.75959	11.7761	0	1.35997	0	0	0	0.902043	3.63564	0.452402	8.03632
trappc6bl	ENSDART00000043492	0.007118	0.211155	7.94197	22.4523	0	1.06189	0.84136	0	0.429969	0	3.62739	7.86404	0.979744	8.02662
5S_rRNA	ENSDART00000119116	0.0135438	0.261291	16.4437	0	67.7377	0	9.87147	0	0	0	3.27379	21.0454	2.62905	8.00492
ENSDARG00000075483	ENSDART00000110557	0.0138699	0.264661	4.92887	0.957092	43.7499	0.311204	2.46574	1.78597	0	3.55172	0	12.4868	1.56069	8.0008
si:ch211-10e8.6	ENSDART00000103776+ENSDART00000103773	0.0390275	0.410293	11.3183	62.2496	0	11.5392	1.19905	8.14208	0	0	3.97654	21.2768	2.66353	7.98817
SMARCAL1	ENSDART00000112984	0.0251128	0.337223	1.9854	2.6023	0	0.564103	0	0.404668	0	0.402376	0	1.28795	0.161409	7.97945
PHLDB2 (2 of 2)	ENSDART00000109705	0.037066	0.401798	3.2385	0	10.6407	0	1.29608	0.8801	0	0	0	3.46979	0.435237	7.97218
stmn1a	ENSDART00000007906	0.000925916	0.143092	17.1659	0	7.87939	23.2158	3.0915	4.47844	0	0	0	12.0653	1.51399	7.9692
si:dkey-233p4.1	ENSDART00000061168	0.0136024	0.261825	0	0	4.17665	2.17879	0	0	0	0	1	1.58886	0.2	7.94429
zgc:123224	ENSDART00000055619+ENSDART00000048151	0.00283317	0.164415	30.786	46.6653	0	16.0661	5.65756	4.09786	0	4.58399	0.375257	23.3793	2.94293	7.94423
kcnab1	ENSDART00000059394	0.0265906	0.345807	3.77985	0	33.008	1.99448	0.486238	1.32071	0	2.84534	1.45131	9.69558	1.22072	7.94251
LOC100004988	ENSDART00000104183	0.0110408	0.24305	2.47885	0	0	3.87367	0	0	0	0	1	1.58813	0.2	7.94065
K1632_DANRE	ENSDART00000083644	0.0366593	0.400762	4.60197	10.6015	0.590873	1.56904	0.904138	1.09147	0	0.746135	0	4.34085	0.548348	7.91622
cxcr3.2	ENSDART00000060137	0.0107515	0.241059	0	0	13.1288	5.76248	0	0	0	3.01429	0	4.72281	0.602858	7.83404
ENSDARG00000037621	ENSDART00000054790	0.0123726	0.254854	4.32534	0	0	1.93119	0	0	0	0	1	1.56413	0.2	7.82066
B8JLD5_DANRE	ENSDART00000083617	0.00175116	0.146383	1.48038	0.646789	6.37047	7.46591	0	0.603468	0	1.95017	0	3.99089	0.510727	7.81414
SMU1 (2 of 2)	ENSDART00000073694	0.00766809	0.216302	2.79396	0	5.28489	2.04129	0	0.650821	0	0.970704	0	2.53003	0.324305	7.8014
B0S6R3_DANRE	ENSDART00000110047+ENSDART00000108833	0.0634703	0.503436	13.6173	12.8143	0	9.0667	0	3.25206	0	0	2.50254	8.87459	1.15092	7.71086
B8JHV7_DANRE	ENSDART00000111082	0.000349867	0.136066	14.4506	13.6793	64.842	0	14.0968	0.981779	0	0	0	23.243	3.01571	7.7073
LOC558473	ENSDART00000055203	0.0244326	0.332946	1.71961	0.751308	16.5075	0	0	0	0	0	3.08122	4.7446	0.616243	7.69924
LOC100002532	ENSDART00000115335+ENSDART00000112429	0.0323572	0.37925	5.82257	0	0	0.330868	0	0	0	0	1	1.53836	0.2	7.6918
zgc:162958	ENSDART00000115150+ENSDART00000114131	0.0331403	0.383738	7.18446	4.70841	0.842725	0.271252	0	0	0	1.54788	0.57021	3.25171	0.423618	7.67605
LOC563218	ENSDART00000109622	0.00539245	0.193084	17.8102	51.3572	0	3.0362	1.60377	10.1643	0	0	0	18.0509	2.35361	7.66945
ftr56	ENSDART00000035360+ENSDART00000111921	0.00369728	0.174677	10.4922	27.5046	18.5233	13.1168	3.77918	5.13247	0	0.599353	1.87672	17.4092	2.27754	7.64385
ttyh2	ENSDART00000081046	0.00620661	0.20161	1.52843	0.267112	12.952	5.90599	0	0.498441	0.14067	1.73467	1.00417	5.16339	0.67559	7.64279
si:rp71-14i8.2	ENSDART00000067600	0.0309038	0.371889	1.60359	12.9615	0	0.113905	2.166	0	0	0	0.239445	3.66974	0.481089	7.628
Q1LVY9_DANRE	ENSDART00000105460	0.00261506	0.160323	1.81353	9.82507	1.92101	0.721379	0	2.36568	0	0	0	3.57025	0.473135	7.54593
LOC572369	ENSDART00000086379	0.0118151	0.250513	3.35351	0	0	2.66788	0	0	0	0	1	1.50535	0.2	7.52674
Q76IL4_DANRE	ENSDART00000109804	0.0660673	0.512224	1.87975	1.64255	0	1.06817	0	0.766266	0	0	0	1.14762	0.153253	7.48836
TIAM1 (1 of 2)	ENSDART00000010583	0.0168893	0.290048	2.97313	14.4743	0.37492	0	2.29477	0.692557	0	0	0	4.4556	0.597466	7.45749
C10orf2	ENSDART00000109494	0.000516416	0.136066	1.78435	10.3946	35.5707	3.88685	2.67795	5.81904	0	0	0.177624	12.9091	1.73492	7.44075
zgc:171230	ENSDART00000011621	0.0216462	0.316795	7.40691	0	60.0484	1.88297	4.21247	3.17829	0	4.2664	0	17.3346	2.33143	7.43516
trabd	ENSDART00000008035	0.000206398	0.136066	14.9048	11.84	52.7765	3.56111	4.88052	8.5614	0	0.549221	0	20.7706	2.79823	7.42277
LOC567384	ENSDART00000023085	0.191778	0.611676	4.47134	0.781423	1.38143	5.08168	1.61054	0	0	0.362478	0	2.92897	0.394603	7.42258
B8JLF5_DANRE	ENSDART00000109145	0.0128277	0.257348	3.32457	0	0	2.59764	0	0	0	0	1	1.48055	0.2	7.40277
fabp3	ENSDART00000033724	0.00460706	0.184162	10.3246	37.5908	27.3412	0	3.09903	5.61168	0	3.48744	0.513883	18.8142	2.54241	7.40014
sfrp5	ENSDART00000056996	0.000255788	0.136066	18.6723	40.509	75.3076	16.7391	15.9443	5.24941	0.296297	2.08787	2.01898	37.807	5.11937	7.38509
LOC100150658	ENSDART00000082858	0.0279252	0.353819	1.49927	6.78858	0	0.425979	0.981857	0	0	0.497213	0	2.17846	0.295814	7.36428
LOC794786	ENSDART00000104730	0.00352631	0.172554	2.05769	0	19.5259	1.75392	0	0	0	3.96174	0	5.83437	0.792349	7.36338
zgc:63614	ENSDART00000046776	0.00721348	0.213101	1.21225	9.53351	0	3.70263	0	0.494165	0	1.96547	0	3.6121	0.491926	7.34276
zgc:153084	ENSDART00000099140	0.0230965	0.322801	0	0	6.06762	6.0218	2.06323	0	0	0	0	3.02235	0.412645	7.32434
ENSDARG00000074659	ENSDART00000108958	0.0321657	0.378136	1.4467	15.8018	0	5.13805	0	3.53842	0	0.293199	0	5.59664	0.766325	7.30323
ENSDARG00000069839	ENSDART00000101970	0.000239231	0.136066	15.788	17.5582	0.633471	17.9431	1.29243	7.60601	0	0	0	12.9807	1.77969	7.29379
clock	ENSDART00000025575	0.0034088	0.172554	3.95356	12.8026	0.615861	0.264307	0	3.03367	0	0	0	4.40908	0.606735	7.2669
nr1h3	ENSDART00000063382	0.0230673	0.322801	16.8803	96.9301	14.5458	6.16644	8.6859	6.55346	0	7.49381	0.480101	33.6307	4.64265	7.24384
wash	ENSDART00000092752	0.00254595	0.158655	8.09968	16.0855	38.6736	0.418422	2.32068	5.40291	0	0.447693	2.7487	15.8193	2.184	7.24328
zgc:101711	ENSDART00000066096	0.018894	0.304841	0	0	51.5162	13.5272	0	7.51274	0	3.7351	0	16.2608	2.24957	7.22843
LOC571841	ENSDART00000078436	0.00385793	0.17541	4.27832	0	12.2012	2.43116	0.592697	2.68312	0	0	0	4.72767	0.655164	7.21601
si:dkeyp-114f9.3	ENSDART00000104385	0.00183324	0.147302	3.54001	4.98366	13.1937	0.782293	2.12513	0.48102	0	0	1.2921	5.62493	0.77965	7.21468
LOC569129	ENSDART00000110974	0.0410135	0.419868	1.56414	11.6175	0	4.22192	0	2.55045	0	0	0.467109	4.3509	0.603512	7.20931
scn3b	ENSDART00000090120	0.0300716	0.36588	0	17.1206	0	2.87322	0	3.09172	0	0	0.377495	4.99846	0.693844	7.20402
si:ch211-113p18.5	ENSDART00000101504	0.00197846	0.149758	10.0658	19.7902	32.9497	0	0	6.83877	2.31604	0	1.75351	15.7014	2.18167	7.19699
hibadha	ENSDART00000052639	0.000943454	0.143383	13.213	33.5874	0	9.78352	6.48981	0	0	0	3.34801	14.146	1.96756	7.18959
cpeb4	ENSDART00000079226	0.027482	0.351269	5.96373	22.0473	0	0	0	3.3661	0	0	1.50698	7.00276	0.974616	7.18514
scyl3	ENSDART00000033817	0.000419742	0.136066	14.2097	10.1017	81.7434	5.54279	7.59056	9.62143	0	2.2453	0	27.8994	3.89146	7.16939
LOC561535	ENSDART00000109833	0.000767504	0.143072	2.14082	17.4597	21.4171	4.25784	3.85553	2.32718	0	1.7355	0	11.3189	1.58364	7.14737
LOC567161	ENSDART00000009756	0.0499932	0.454032	0.900602	32.6587	0	0.511767	4.86583	0	0	1.09514	0	8.51778	1.19219	7.14463
LOC565583	ENSDART00000110683	0.0152671	0.275889	1.56607	0	4.1472	0	0	0	0	0	1	1.42832	0.2	7.14159
foxa3	ENSDART00000010813	0.0154667	0.277836	1.52476	0	0	4.18782	0	0	0	0	1	1.42815	0.2	7.14073
zgc:171544	ENSDART00000076317+ENSDART00000076322	0.028661	0.357423	6.64949	0	12.7552	0	0	1.66807	0	0	1.75665	4.85116	0.684944	7.08257
LOC556057	ENSDART00000112061	0.00336432	0.172554	2.18497	1.6365	5.9239	0.266059	0	0	0	0	1.77109	2.50286	0.354219	7.06585
ENSDARG00000079157	ENSDART00000076400	0.0109061	0.241933	3.39495	0	2.99679	3.03157	0	0.790815	0	0.589753	0.289672	2.35582	0.334048	7.05236
mtmr1b	ENSDART00000029599+ENSDART00000100369	0.0122983	0.25369	1.42452	3.11191	0	3.91251	1.28275	0	0.218512	0	0	2.11223	0.300252	7.03488
zgc:66432	ENSDART00000058620	0.0269992	0.34875	3.84274	0	0	5.62706	1.59706	0	0	0	0.0882752	2.36745	0.337067	7.02368
zgc:174222	ENSDART00000106606	0.00731346	0.213352	4.64106	22.3048	0	2.30762	2.08958	0	0	0	3.11847	7.31337	1.04161	7.02122
LOC563615	ENSDART00000111078	0.0104644	0.238871	0.179156	4.07027	2.68846	2.26517	0.967955	0.292127	0.164888	0	0.21401	2.30076	0.327796	7.01889
upk1a	ENSDART00000036302	0.029769	0.364708	0	0	5.12228	0.471066	0	0	0	0	1	1.39834	0.2	6.99168
ENSDARG00000077805	ENSDART00000114523	0.0053265	0.193069	2.10024	2.63314	2.17634	1.21941	0.493361	0.521134	0	0.222078	0.218159	2.03228	0.290946	6.98508
LOC568196	ENSDART00000110861	0.0370026	0.401798	0	2.60841	0	2.96849	0	0	0	0	1	1.39423	0.2	6.97113
rnls	ENSDART00000014536	0.000285323	0.136066	3.60241	23.2152	23.4519	8.5721	4.05485	0.734248	0	0	5.78246	14.7104	2.11431	6.95753
ITPR1 (2 of 2)	ENSDART00000065092	0.0866177	0.575841	1.15928	2.90391	0.750432	1.55906	0.417561	0.252038	0	0.407243	0.0692403	1.59317	0.229216	6.95051
zgc:153492	ENSDART00000105610	0.00594324	0.1998	5.28875	7.44555	0	5.25933	2.91035	0	0	0.23819	0.0877449	4.49841	0.647257	6.94995
ARMC5	ENSDART00000112266	0.00744409	0.213386	4.01054	4.85233	2.85938	3.41849	0.5556	1.00607	0	0.250094	0.9213	3.78518	0.546613	6.92479
si:dkeyp-59c12.1	ENSDART00000055563	0.0283923	0.356097	0	28.0868	0	5.99326	4.52248	1.63785	0	0	0	8.52001	1.23206	6.91523
zgc:173552	ENSDART00000103007	0.0480336	0.446913	4.64106	0	0	0.879094	0	0	0	0	1	1.38004	0.2	6.90019
klhl21	ENSDART00000057357	0.0213845	0.315596	1.64211	0	2.89904	2.51945	0.887209	0	0	0	0.392314	1.76515	0.255905	6.89769
rpp38	ENSDART00000059053	0.000577522	0.136066	9.38982	10.5492	21.7082	2.66788	4.83161	1.82271	0	0.181239	1.20177	11.0788	1.60747	6.89207
R3HDM2	ENSDART00000056804+ENSDART00000081176	0.0268567	0.347541	9.82858	9.30404	0	0	1.47507	2.00328	0	0	0	4.78315	0.695669	6.87562
B7ZDA5_DANRE	ENSDART00000050934	0.0420149	0.423386	0	0	4.67713	1.88181	1.1928	0	0	0	0	1.63973	0.238561	6.87345
sc:d0374	ENSDART00000112385	0.00166381	0.146383	5.11473	10.6146	0.846539	7.44777	2.30285	1.30311	0	0	0.76372	6.00592	0.873937	6.87226
si:dkey-266h7.1	ENSDART00000090743+ENSDART00000111849	0.0233475	0.324302	8.48084	0.682452	4.32795	9.63018	0.859561	1.27348	0	1.92145	0.155491	5.78036	0.841998	6.86505
samsn1a	ENSDART00000076749+ENSDART00000099947	0.00194507	0.149758	2.27191	9.28936	0	5.83604	0	0	0	0	3.17474	4.34933	0.634949	6.84988
SAMD14 (2 of 2)	ENSDART00000109521	0.0173203	0.293386	4.15233	0	0	1.32725	0	0	0	0	1	1.36989	0.2	6.84947
B8A534_DANRE	ENSDART00000057913	0.0350225	0.394142	5.10703	0	0	0.362759	0	0	0	0	1	1.36745	0.2	6.83723
SNORD94	ENSDART00000121181	0.00200891	0.149758	0	12.0776	61.0036	11.7813	0	0	12.721	2.80122	0	21.2156	3.10444	6.83397
AAK1 (2 of 2)	ENSDART00000058622	0.000318016	0.136066	13.7762	11.1118	47.0051	5.41962	8.11106	3.02388	0	3.00676	0	19.3282	2.82834	6.83376
LOC100150489	ENSDART00000110925	0.00425902	0.178959	4.53351	2.97108	0	2.57617	0	1.84805	0	0	0	2.52019	0.369611	6.8185
kcnip1b	ENSDART00000109420+ENSDART00000035188	0.0144832	0.270432	2.25094	0	29.9697	3.83729	4.05383	1.22344	0	0	1.34442	9.01449	1.32434	6.8068
BRPF3 (3 of 3)	ENSDART00000103570	0.00186734	0.147302	0.356804	11.2241	9.7637	3.90302	1.76712	0	0	2.60325	0.266386	6.3119	0.927351	6.80638
LOC570275	ENSDART00000113142	0.000433703	0.136066	5.26662	18.4082	17.5392	3.80897	4.31134	3.12277	0	0	0.857891	11.2557	1.6584	6.78712
NP_001038683.1	ENSDART00000013989	0.00576182	0.198267	11.7484	17.2468	3.94082	0.534084	0.846335	0.766266	3.8926	0.380964	0.28068	8.36752	1.23337	6.78428
zgc:66419	ENSDART00000057434	0.00964992	0.232615	6.32662	1.38207	0	7.86429	0	0	0	2.88495	0	3.89324	0.576989	6.74751
SHMT2	ENSDART00000099503	0.00578343	0.198267	5.07983	0	5.97875	2.52579	0	1.3805	0	0	1.13776	3.39609	0.503653	6.74291
rorcb	ENSDART00000013140	0.000925916	0.143092	2.4016	4.19711	8.74477	23.2001	1.08129	0	0	1.94691	4.12393	9.6359	1.43043	6.73639
plcd1b	ENSDART00000046098+ENSDART00000112260	0.000249263	0.136066	5.40552	20.6649	3.6021	7.29527	5.66316	0	0	0	1.21864	9.24196	1.37636	6.71479
myh9	ENSDART00000011353	0.0520451	0.460628	4.64843	9.53654	0	6.8908	0.181992	0.988644	0	0.163841	2.59531	5.26894	0.785957	6.70386
adat2	ENSDART00000109557+ENSDART00000061473+ENSDART00000115221	0.00658313	0.205251	5.05507	6.18406	0	2.58529	0	1.64853	0.930496	0	0	3.4561	0.515805	6.7004
si:dkeyp-59a8.2	ENSDART00000061434	0.000482321	0.136066	7.17096	35.5078	12.1324	6.45192	0	4.87198	0	1.93776	4.63992	15.3158	2.28993	6.6883
A8DZB2_DANRE	ENSDART00000106418	0.00126035	0.144144	0	24.2882	15.3348	1.97436	0	0	0	0	7.78197	10.3993	1.55639	6.68169
gli1	ENSDART00000049151	0.0286228	0.357351	5.13089	0	3.09888	0	0	1.54116	0	0	0	2.05744	0.308231	6.67499
B8JIH3_DANRE	ENSDART00000110064	0.0259971	0.342193	10.4987	0	0	2.2372	0	0	0	2.3937	0	3.18396	0.47874	6.65071
mxd3	ENSDART00000080103	0.00203823	0.149758	16.0517	0.779231	28.3383	82.3457	1.60602	2.18112	0	9.03653	11.1851	31.8787	4.80175	6.63898
zgc:154006	ENSDART00000088572	0.0203203	0.311045	5.10293	10.7016	0	1.64319	0.612676	0.554713	0	1.10314	1.01594	4.36193	0.657295	6.63618
PDE2A	ENSDART00000111880	0.000649712	0.139124	9.71652	24.41	44.225	9.66248	2.18738	2.97065	0	6.27689	5.16865	22.0035	3.32072	6.62613
zgc:112496	ENSDART00000066583	0.0356465	0.397819	5.99128	0	30.079	1.27671	4.04626	1.22115	0	0	1.78921	9.33676	1.41132	6.6156
LOC557584	ENSDART00000029725	0.074559	0.542316	8.8309	10.6103	0	7.60565	0.248501	2.02492	0	0.447434	2.38998	6.7617	1.02217	6.61507
sema3fb	ENSDART00000077717+ENSDART00000031441	0.000329311	0.136066	4.55788	11.6434	6.90382	5.67887	2.60841	2.83396	0	0	0	7.19599	1.08847	6.61108
NHSL1 (2 of 2)	ENSDART00000076739+ENSDART00000113579	0.00096864	0.144144	7.10246	4.0131	25.4202	4.34691	3.05877	1.25881	0	3.30739	0.138329	10.2207	1.55266	6.58269
ENSDARG00000079770	ENSDART00000115323	0.00661484	0.205278	1.06103	2.78144	3.16101	0.527567	0.955437	0	0	0	0.475294	1.88276	0.286146	6.57972
si:dkey-253d23.5	ENSDART00000081450	0.00371313	0.174677	0.887404	10.8559	8.42078	2.14314	0.799086	0	0	2.51787	0.927536	5.57682	0.848898	6.56948
im:7139382	ENSDART00000108665+ENSDART00000105273	0.0149851	0.274083	2.92178	0	0	2.32442	0	0	0	0	1	1.31155	0.2	6.55776
ENSDARG00000079663	ENSDART00000109850	0.0148826	0.27309	2.49343	0	2.75125	0	0	0	0	0	1	1.31117	0.2	6.55585
B0S5K1_DANRE	ENSDART00000112873	0.00498239	0.18786	1.2819	1.68022	0	2.27638	0	0	0	0	1	1.30963	0.2	6.54813
zgc:162165	ENSDART00000027667	0.00170198	0.146383	0.476988	3.54278	6.52622	2.77825	0	0	0	0.19334	2.35035	3.33106	0.508738	6.54769
zfand1	ENSDART00000009473	0.0272187	0.349685	0	1.17337	5.63033	8.39363	1.20918	1.09478	0	0	0.60152	3.79933	0.581096	6.53822
A8WFV8_DANRE	ENSDART00000110333	0.0213453	0.315596	7.86111	12.5261	15.307	14.1895	1.24919	3.77003	0	3.56125	0.966662	12.4709	1.90943	6.53124
osbpl1a	ENSDART00000111318+ENSDART00000090468	0.00987842	0.233847	2.47675	0	6.09035	1.40742	1.91165	0	0	0	0	2.49363	0.38233	6.52219
zgc:123246	ENSDART00000062426+ENSDART00000111243	0.0417272	0.421979	1.98571	0	0	4.7392	0	1.29514	0	0	0	1.68123	0.259028	6.49054
B8JJU5_DANRE	ENSDART00000058238	0.00383317	0.175321	1.9685	12.4707	20.6344	5.38326	1.77259	1.00306	2.15142	0.598425	2.27797	10.1142	1.56069	6.48059
LOC558937	ENSDART00000109015	0.0113749	0.246713	1.44917	0	3.51784	0.205873	0	0	0	0	1	1.29322	0.2	6.46611
zgc:136816	ENSDART00000102725	0.0222335	0.319312	0	4.24656	0	0.92053	0	0	0	0	1	1.29177	0.2	6.45887
st3gal2	ENSDART00000060483	0.00924295	0.230364	3.55493	0	0.448287	1.15434	0	0	0	0	1	1.28939	0.2	6.44695
B8JLC2_DANRE	ENSDART00000114581	0.0356541	0.397819	0.398636	0	4.75043	0	0	0	0	0	1	1.28727	0.2	6.43634
coro1a	ENSDART00000076830	0.00110846	0.144144	28.6838	6.74808	33.4351	18.7027	4.636	5.69647	0	6.70763	0	21.8924	3.40802	6.4238
INSM2	ENSDART00000044126	0.0142453	0.268055	5.843	17.6378	0	1.05646	0.478317	1.2992	0	3.01429	0	6.13432	0.958361	6.40085
LOC799409	ENSDART00000020456	0.108757	0.611676	21.5013	34.8922	0	26.3999	2.76592	1.25212	0.353374	3.11258	8.7143	20.6984	3.23966	6.38906
CPEB2	ENSDART00000092757	0.0036093	0.173528	7.78561	0	22.9084	7.12784	0	3.52639	0	0	3.8751	9.45546	1.4803	6.38754
zgc:103514	ENSDART00000058513	0.000379543	0.136066	5.40142	33.376	20.434	8.55037	5.55869	4.71826	0	0	2.99568	16.9405	2.65453	6.38172
LOC100003741	ENSDART00000114870	0.0169475	0.290347	1.70691	0	0	3.39484	0	0	0	0	1	1.27544	0.2	6.37719
B8A4I2_DANRE	ENSDART00000006547	0.019102	0.305589	3.79288	15.6675	0	0.391874	1.24196	0	0	2.65549	0	4.96305	0.77949	6.36705
ENSDARG00000084658	ENSDART00000120058	0.00496254	0.18738	14.7866	32.3019	88.104	12.6038	6.65751	12.0553	0	5.99353	4.41581	36.9491	5.82444	6.3438
zgc:92812	ENSDART00000060998	0.0370479	0.401798	0	0	10.469	4.49295	0	2.14872	0	0.801208	0	3.74049	0.589986	6.33996
polr3b	ENSDART00000091466	0.00383457	0.175321	5.62516	1.74415	33.2364	1.64981	2.94116	1.92321	0	0	3.46813	10.5639	1.6665	6.33897
mb	ENSDART00000039807	0.000461204	0.136066	2624.93	13590.7	13722.3	7115.49	559.65	650.309	255.031	1823.79	4030.67	9263.36	1463.89	6.32791
zgc:100861	ENSDART00000017696+ENSDART00000108621	0.00476884	0.18531	7.89845	26.4568	49.3414	6.54543	8.89046	6.97612	0	0	1.96563	22.5605	3.56644	6.32578
DVL1 (2 of 2)	ENSDART00000035755	0.0347145	0.393026	4.56607	0	21.1604	1.18922	2.05582	0	0	2.46771	0.795428	6.72893	1.06379	6.32542
si:dkey-27c15.3	ENSDART00000079410	0.0447251	0.435608	3.56954	0	1.6411	0.169033	0.133929	0	0	0	0.932744	1.34492	0.213334	6.30427
FAM13A (1 of 2)	ENSDART00000080389	0.000966325	0.144144	2.08809	0	36.4032	8.89921	9.4014	0	0	0	0	11.8476	1.88028	6.30099
pgls	ENSDART00000014137	0.00337639	0.172554	6.02678	22.2354	21.8709	22.2607	3.61798	5.73247	0	1.62857	3.39964	18.0984	2.87573	6.2935
A2CEA1_DANRE	ENSDART00000109672+ENSDART00000026069	0.00179992	0.147302	16.5188	7.08596	27.97	9.57206	2.43406	3.67297	0	5.35653	0.692997	15.2867	2.43131	6.28743
ldb3a	ENSDART00000078740+ENSDART00000078759+ENSDART00000078757+ENSDART00000078747+ENSDART00000074064+ENSDART00000074061+ENSDART00000078721+ENSDART00000078720+ENSDART00000044719	0.000564754	0.136066	14.009	0.728211	64.6022	6.46378	9.13779	7.9209	0	0	0	21.4508	3.41174	6.28735
esrrd	ENSDART00000002767	0.0198577	0.309685	1.22865	0	3.79593	0	0	0	0	0	1	1.25614	0.2	6.28072
AGL (2 of 4)	ENSDART00000112796	0.022394	0.319684	11.34	0	0	2.77758	2.81695	0	0	0	0	3.52941	0.56339	6.26459
tmem150a	ENSDART00000098545	0.0472118	0.445236	19.7598	42.974	0.775214	0.873327	2.37243	5.36995	0	0	5.11417	16.0956	2.57131	6.25968
LOC560455	ENSDART00000083756	0.0275845	0.351269	6.68983	13.4704	3.78706	4.75188	2.35723	0.948544	0	0.884224	1.56351	7.1748	1.1507	6.23515
LOC566565	ENSDART00000024604	0.00494107	0.18738	12.9981	19.8764	0	5.33447	3.25125	1.17747	0	0	3.23475	9.55224	1.53269	6.23232
KIAA0240	ENSDART00000027379	0.000928581	0.143092	2.46656	16.7635	43.1828	4.43848	5.6761	2.01095	0	0	5.72914	16.7128	2.68324	6.22861
Q32PN1_DANRE	ENSDART00000079559	0.000418128	0.136066	17.5897	19.1497	18.5812	6.88205	1.03863	7.28787	0	1.16881	3.01397	15.5507	2.50185	6.21565
heatr1	ENSDART00000011102+ENSDART00000066446	0.0455799	0.439727	1.49826	6.70962	0	0.478904	0.843215	0.687098	0	0	0.223716	2.1717	0.350806	6.19059
ENSDARG00000069622	ENSDART00000101464	0.0130862	0.258532	1.54139	3.36722	0	1.31385	0	1.25668	0	0	0	1.55562	0.251335	6.1894
MEP1B (2 of 2)	ENSDART00000082091	0.015126	0.275442	3.9431	0	0.580109	0.373445	0	0	0	0	1	1.22416	0.2	6.12082
cry2a	ENSDART00000100222	0.0692434	0.522496	40.3465	50.1808	171.054	54.807	7.69051	18.2477	8.40241	13.7277	16.6222	79.0971	12.9381	6.1135
DIAPH1	ENSDART00000108716	0.00773369	0.216574	0	2.28639	7.79521	7.24846	0	0	0	1.59088	1.9535	4.33251	0.708875	6.11182
LOC568797	ENSDART00000115040	0.00580805	0.198267	5.74757	18.2058	0	9.18579	2.58778	2.9287	0	0	1.28732	8.2848	1.36076	6.08837
crygn2	ENSDART00000041349+ENSDART00000097725	0.0340859	0.389361	2.84582	0	0	2.02143	0	0	0	0	1	1.21681	0.2	6.08406
A8E7J3_DANRE	ENSDART00000115284+ENSDART00000108924	0.00430567	0.179453	7.75396	32.4257	1.46669	0.944184	4.99168	3.16085	0	0.449384	0.165545	10.6476	1.75349	6.07224
lgals3bpb	ENSDART00000101829+ENSDART00000059314	0.00311365	0.170372	17.4249	2.8361	21.1084	5.37222	2.67077	6.35074	0.341217	0.263116	0	11.6854	1.92517	6.06982
zgc:153086	ENSDART00000088261	0.086199	0.574864	13.6963	14.0394	35.1075	7.33392	3.32048	3.8653	0	1.3879	5.89934	17.5443	2.8946	6.06104
Q1MTF1_DANRE	ENSDART00000112539+ENSDART00000105978+ENSDART00000083338+ENSDART00000105980+ENSDART00000092374+ENSDART00000105975	0.0318878	0.376577	3.32457	0.899016	0	0.944596	0	0	0	1.06608	0	1.29205	0.213216	6.05981
zgc:153941	ENSDART00000100898	0.0202045	0.311045	5.46815	11.149	5.7654	1.20839	4.37684	0.495346	0	0	0	5.89774	0.974437	6.05245
irx3b	ENSDART00000042271	0.00126372	0.144144	34.3286	40.4304	54.0175	11.5913	2.68801	4.05617	0	16.1328	6.24019	35.0919	5.82344	6.02598
BAHCC1 (1 of 2)	ENSDART00000110615+ENSDART00000114000	0.00825137	0.220666	1.26962	2.36168	4.85644	0.384779	1.21948	0	0	0.106286	0.523064	2.21813	0.369766	5.99874
mbip	ENSDART00000008532	0.00145777	0.144144	18.2971	2.66471	32.7511	25.2713	3.66136	3.31497	0	4.94431	4.55348	19.7461	3.29482	5.99306
B8K0C7_DANRE	ENSDART00000110807	0.00151824	0.14443	9.09579	5.89691	41.3107	13.1718	2.90632	7.65488	0	2.14074	1.84009	17.3688	2.90841	5.97192
zgc:153240	ENSDART00000087196+ENSDART00000108763	0.0149886	0.274083	4.61883	1.2108	29.8835	25.8623	3.32732	3.01253	0	4.90726	1.65522	15.3938	2.58046	5.96553
aprt	ENSDART00000013796	0.0251533	0.337286	5.27343	29.6228	0	10.2742	9.4972	0	0	0	0	11.2926	1.89944	5.94522
pard6ga	ENSDART00000046844	0.01923	0.306028	1.16451	30.527	0	6.1762	0.699079	0	0	2.51743	4.75279	9.46694	1.59386	5.93963
setd2	ENSDART00000111446	0.0359598	0.399156	7.25276	0	0	12.3641	2.17698	1.97102	0	0	0	4.90423	0.8296	5.91155
si:dkey-263h23.1	ENSDART00000105213	0.0283752	0.356097	25.65	0	28.7377	1.68181	4.88596	4.02156	0	2.39927	0.589232	14.0174	2.3792	5.89162
ccnb2	ENSDART00000052541	0.0280876	0.354494	9.25142	12.8609	0.928001	4.1818	0	1.37137	0	4.43173	0	6.80554	1.16062	5.86371
heatr1	ENSDART00000106213	0.0203403	0.311045	3.28592	0	0	1.40042	0	0	0	0	1	1.17158	0.2	5.85792
clstn1	ENSDART00000059339+ENSDART00000049985	0.0072614	0.213352	9.80887	5.81163	2.78308	1.51175	1.89271	0.571217	0	0.993969	0.794477	4.97883	0.850475	5.85418
A3KPU5_DANRE	ENSDART00000106232	0.0337897	0.388005	3.71827	0	3.28219	0.528228	0	0	0.855537	0.753573	0	1.88217	0.321822	5.84849
bach1	ENSDART00000047541	0.000922057	0.143092	12.3679	5.89487	22.8274	2.07648	0	3.6667	0	1.36723	4.19717	10.7917	1.84622	5.84528
ccna2	ENSDART00000031498	0.026926	0.348279	7.37901	0	0	2.97013	2.21488	0	0	0	0	2.58729	0.442975	5.8407
LOC565811	ENSDART00000032123	0.0205879	0.311529	16.8238	23.3186	4.43815	7.4723	6.96527	1.41892	0	0	2.82972	13.0132	2.24278	5.80227
WRN	ENSDART00000074986	0.109818	0.611676	4.86058	0.929083	7.24027	2.45993	0.683881	0	0	1.47762	1.17938	3.87247	0.668176	5.79558
ddx26b	ENSDART00000002684	0.00089175	0.143079	4.42943	13.5467	19.0166	6.80741	1.9943	2.29807	0	0.408046	4.75001	10.95	1.89008	5.79341
chaf1a	ENSDART00000089534+ENSDART00000111711+ENSDART00000089537	0.00398162	0.176699	6.49029	23.5133	0	12.8028	6.05771	2.99161	0	0.200316	0	10.7016	1.84993	5.78488
surf4l	ENSDART00000050865	0.028158	0.354625	11.2382	26.8165	116.181	22.8427	9.34133	18.3248	1.19345	4.55525	4.90512	44.2696	7.66398	5.77632
SYPL1	ENSDART00000112443	0.00874021	0.224662	15.6994	17.1479	3.46454	1.11515	1.76712	0	0	4.77263	1.5628	9.35674	1.62051	5.77395
mfsd4	ENSDART00000029157	0.0187511	0.304417	1.92577	0	2.69153	0	0	0	0	0	1	1.15433	0.2	5.77163
igf2r	ENSDART00000061101	0.0218033	0.31732	2.41234	3.08662	0	2.49684	0.698226	0.280964	0	0.0349217	0.720412	1.99895	0.346905	5.76225
HECW2 (1 of 2)	ENSDART00000090286	0.00400189	0.176699	1.07793	12.2448	16.3116	3.45644	3.46661	1.00437	0	1.81011	0.919738	8.2727	1.44016	5.74427
LOC565254	ENSDART00000055754	0.0434613	0.430207	19.2807	0	0	4.1086	1.18376	0	0	3.90757	0	5.84732	1.01827	5.74243
zgc:194409	ENSDART00000055882	0.000792549	0.143079	3.81114	11.1007	15.4191	9.92604	4.57579	2.07144	0	0.257464	1.8969	10.0643	1.76032	5.71729
si:dkey-5n18.1	ENSDART00000063764	0.0197521	0.308545	21.0538	0	0	17.2279	1.51668	6.86595	0	0	0	9.57043	1.67652	5.70849
WIZ	ENSDART00000044136	0.000408517	0.136066	29.9353	85.7976	33.8233	16.6705	4.31296	16.5959	0	3.39746	12.158	41.5567	7.29288	5.69825
BCORL1	ENSDART00000111480+ENSDART00000114296	0.016223	0.284607	4.38111	11.0063	0.483411	0	0.805268	2.67889	0	0	0	3.9677	0.696832	5.69391
whsc1l1	ENSDART00000091115	0.0444336	0.434437	3.26902	0	0	2.78644	0	1.33259	0	0	0	1.51386	0.266519	5.68014
LOC568694	ENSDART00000082304	0.00823944	0.220554	14.689	61.8852	0.463082	37.1145	8.03075	5.56017	0	6.5919	5.01333	28.538	5.03923	5.66316
twf1b	ENSDART00000015134	0.0292956	0.361228	0.252914	9.72396	4.01853	0.790451	0	2.68056	0	0.512573	0.075529	3.69647	0.653732	5.6544
agpat3	ENSDART00000115081+ENSDART00000111411+ENSDART00000053104	0.0405517	0.417949	0.536621	0.468906	1.44184	0.457403	0.483215	0	0	0	0.160254	0.726192	0.128694	5.64279
im:7158160	ENSDART00000040180	0.019662	0.307835	2.69417	3.5313	0	0.382741	0	1.46435	0	0	0	1.65205	0.29287	5.64092
zgc:101565	ENSDART00000011471	0.00857472	0.22274	4.9771	12.5035	0	5.83325	1.12044	2.02888	0	2.01739	0	5.82847	1.03334	5.6404
zgc:123271	ENSDART00000030934	0.000623614	0.139124	1.30828	6.28756	12.7033	5.66867	0	1.06662	0	0	4.68839	6.49195	1.151	5.64026
LOC571022	ENSDART00000113209	0.00342732	0.172554	6.47974	26.8949	12.8695	8.97516	2.18807	1.98107	0	4.10385	3.99111	13.8048	2.45282	5.62815
si:dkeyp-15g12.1	ENSDART00000101056	0.00829522	0.221423	1.43123	7.19112	9.3174	3.25319	3.22198	1.16686	0	0	0.320563	5.29824	0.941881	5.62517
prep	ENSDART00000115010+ENSDART00000079751	0.0151903	0.275606	2.00664	13.7779	0.253042	0.938114	0.258133	0.233712	0.131916	3.15461	0	4.24391	0.755674	5.61607
si:dkey-21e2.1	ENSDART00000088172	0.0131384	0.258899	2.06437	0.60129	1.82226	0	0	0	0	0	1	1.12198	0.2	5.60989
ADAM12	ENSDART00000108736	0.00238993	0.156772	11.0716	2.76414	35.7416	12.9424	3.41818	2.579	0	3.97482	3.96764	15.6299	2.78793	5.60629
zgc:173915	ENSDART00000056496+ENSDART00000100196+ENSDART00000100199+ENSDART00000100197	0.0193022	0.306384	0	0	2.34835	2.13608	0	0	0	0	1	1.12111	0.2	5.60554
glt8d3	ENSDART00000032805	0.0346296	0.39268	0.712409	0	7.23186	9.00739	3.20754	0.580817	0	0	0	4.23791	0.757671	5.59335
si:dkey-18f7.1	ENSDART00000104451	0.00114185	0.144144	4.64106	0.737348	7.44864	4.19568	3.41932	0	0.388313	0	0	4.25568	0.761526	5.58836
CLCN4	ENSDART00000047126	0.00676856	0.206815	0	7.848	2.09859	6.3045	1.4272	0	0	0	2.20882	4.06277	0.727205	5.58683
cox15	ENSDART00000110737+ENSDART00000109737	0.0027306	0.163686	3.31159	7.09568	9.49761	0.823293	2.23651	0.674973	0	0	1.73068	5.18204	0.928431	5.58151
LOC100148860	ENSDART00000097417	0.0435429	0.430565	4.75205	0	0	2.16029	0	1.54971	0	0	0	1.72809	0.309943	5.5755
DOPEY1 (1 of 2)	ENSDART00000112998+ENSDART00000115234	0.000893363	0.143079	10.1942	10.8408	19.8862	7.82398	2.15129	5.03546	0	1.13769	2.63023	12.1863	2.19094	5.56215
dre-mir-26b	ENSDART00000118685	0.0190185	0.305147	6.5549	17.1833	0	0	0	5.34411	0	0	0	5.93454	1.06882	5.55241
ENSDARG00000076875	ENSDART00000109876	0.00126273	0.144144	1.94442	12.4598	12.0146	5.15628	2.91817	2.6421	0	0	1.54846	7.89377	1.42175	5.55217
cdh4	ENSDART00000104022	0.0307512	0.370993	3.72918	0	0	0.706369	0	0	0	0	1	1.10889	0.2	5.54443
manea	ENSDART00000040605	0.00823383	0.220554	6.22214	23.7868	0.686551	5.24835	1.92599	1.26821	0	3.23138	1.68395	8.98596	1.62191	5.54038
zgc:158327	ENSDART00000033706	0.00852126	0.222458	3.75293	6.38611	2.441	0.168363	0	0.322075	0	1.20094	1.35671	3.1871	0.575944	5.53369
dsel	ENSDART00000087687	0.00136278	0.144144	3.20046	10.4096	1.49103	5.80962	2.56172	0	0	0.14414	2.01774	5.22767	0.944721	5.53356
fam20a	ENSDART00000113369+ENSDART00000112182	0.0185364	0.302829	5.71207	0	1.73324	2.73872	1.2859	0.582121	0	0.434119	0	2.54601	0.460427	5.52966
TRIM3 (2 of 3)	ENSDART00000093367	0.003685	0.174677	0.304368	1.06384	9.94085	6.13998	0	0.496294	0	3.45439	0	4.36226	0.790136	5.5209
ENSDARG00000084422	ENSDART00000119822	0.0280075	0.354111	0	6.46037	3.26311	0	0	0	0	0	2.20791	2.43087	0.441581	5.50492
SLC30A6	ENSDART00000060345+ENSDART00000101226	0.00100954	0.144144	12.1469	27.4502	28.2846	10.1157	2.6402	9.22018	0.41736	1.69777	3.75257	19.4993	3.54562	5.49956
otol1a	ENSDART00000019236	0.0215808	0.316149	2.92429	0	1.47505	0	0	0	0	0	1	1.09983	0.2	5.49917
A2BF50_DANRE	ENSDART00000103255	0.00659043	0.205251	10.4405	3.64921	0	4.30128	1.88028	0	0	0	2.33842	4.59774	0.843741	5.44923
LOC562592	ENSDART00000114715	0.0185706	0.302903	8.84952	0.937312	0	7.39073	2.41478	1.3118	0	0.217395	0	4.29439	0.788796	5.44424
5S_rRNA	ENSDART00000119942	0.011065	0.243209	0	38.6499	0	4.71271	9.95731	0	0	0	0	10.8406	1.99146	5.44356
ENSDARG00000085067	ENSDART00000120467	0.021509	0.315663	7.84969	6.85916	0	11.1515	0	0	3.61227	0	2.3442	6.46508	1.19129	5.42695
gata1	ENSDART00000013714	0.000853795	0.143079	44.9224	23.1497	20.8437	4.14544	4.49462	11.8952	0	3.57947	1.4906	23.2653	4.29197	5.42065
zgc:113259	ENSDART00000028085	0.0017715	0.146383	4.70065	1.72947	19.5457	6.53728	4.45561	2.82385	0	0	0.22165	8.12826	1.50022	5.41804
ENSDARG00000082249	ENSDART00000118590	0.0470674	0.444893	7.06472	6.17324	196.439	0	25.4465	17.2793	0	5.72715	0	52.4193	9.69058	5.4093
Q566S0_DANRE	ENSDART00000079219	0.0211631	0.314884	0	0	1.69871	2.62451	0	0	0	0	1	1.08081	0.2	5.40403
Q1MT72_DANRE	ENSDART00000111579	0.0234917	0.325572	0	2.87128	1.45027	0	0	0	0	0	1	1.08039	0.2	5.40193
zgc:113099	ENSDART00000108781+ENSDART00000050445	0.00859162	0.222866	4.73728	2.69967	30.1809	0.936334	3.33846	2.8547	0	0.166972	2.5834	9.63854	1.78871	5.38856
mhc1ze	ENSDART00000112963	0.0050912	0.189122	3.65942	6.3953	24.2268	16.6358	3.29523	5.96695	0	1.48329	1.09283	12.7293	2.36766	5.37633
HMGXB4 (2 of 2)	ENSDART00000111752	0.00405984	0.176699	2.83534	17.3429	0.625702	5.23634	0	5.77903	0	0.287315	0	6.51007	1.21327	5.36573
si:ch211-272f15.3	ENSDART00000064369	0.000888031	0.143079	13.9881	6.6671	4.49004	4.697	0	4.14703	0	2.06178	0.75952	7.46057	1.39367	5.3532
zgc:175209	ENSDART00000044690	0.0213912	0.315596	4.18905	1.11405	0.160772	3.5189	0.656025	0.890941	0.335255	0	0.217565	2.24569	0.419957	5.34743
pdp2	ENSDART00000081459	0.0204659	0.311335	0.737188	21.9016	0	2.40872	4.64675	0	0	0	1.21083	6.26188	1.17151	5.34511
B8JLV9_DANRE	ENSDART00000102720	0.0151348	0.275442	0	2.20254	4.17187	2.86468	1.13488	1.02751	0	0	0	2.30977	0.432478	5.34079
si:rp71-36a1.1	ENSDART00000106130	0.000988565	0.144144	8.45351	10.5526	6.66257	6.51932	1.08746	3.9383	0	0	2.52452	8.04699	1.51006	5.32894
zgc:110821	ENSDART00000106440+ENSDART00000031485+ENSDART00000115140+ENSDART00000034414+ENSDART00000106357	0.00138733	0.144144	16.0793	14.6208	46.3355	15.1487	5.6603	6.25009	0	6.7455	3.00045	23.0461	4.33127	5.32087
si:ch211-260p9.3	ENSDART00000080706	0.0327951	0.381479	0	0.685916	0	3.56847	0	0	0	0	1	1.0636	0.2	5.31799
zgc:101130	ENSDART00000013201	0.00152764	0.14443	9.37795	23.4911	3.72514	11.9015	3.09636	6.11657	0	0.506828	1.68035	12.1239	2.28002	5.31746
zgc:171915	ENSDART00000112658	0.00131956	0.144144	5.3925	45.8353	26.3967	7.9393	10.1531	3.99675	0	1.58965	4.39198	21.3909	4.02629	5.31281
zgc:109889	ENSDART00000115299+ENSDART00000101423	0.0337573	0.38789	11.9489	25.9445	42.4908	7.30434	4.56471	4.13286	3.20147	0	8.84217	21.9221	4.14824	5.28468
LOC559410	ENSDART00000114457	0.00100617	0.144144	43.7629	14.3402	130.563	17.6948	17.0513	18.5258	0	5.79917	7.53991	51.5903	9.78324	5.27334
zgc:153722	ENSDART00000104791	0.00940073	0.231768	7.66597	0.788074	10.1504	9.8655	2.43636	1.83822	0.415026	0.182781	1.88533	7.11748	1.35155	5.26617
A8E7H6_DANRE	ENSDART00000084035	0.0133901	0.26074	7.57498	0	30.02	3.09385	5.25793	3.60254	0	0	0.801181	10.1722	1.93233	5.26422
si:rp71-36a1.2	ENSDART00000106128	0.00043223	0.136066	17.8746	21.1973	39.4456	11.2455	6.89814	8.32737	0	0	6.10056	22.4408	4.26521	5.26134
LRRC45	ENSDART00000082297	0.00630055	0.20161	2.45809	14.7967	0	5.74243	0	0	0	3.09975	2.36534	5.7493	1.09302	5.26003
vasn	ENSDART00000113785	0.0313634	0.374821	8.93359	1.07673	24.0654	0	2.77396	4.52075	0	0.874057	0	8.51894	1.63375	5.21434
zgc:92501	ENSDART00000080339+ENSDART00000110928	0.0011742	0.144144	17.4063	65.741	7.89582	43.9252	12.1908	5.61016	0	9.29733	5.34294	33.7421	6.48825	5.20049
ENSDARG00000079547	ENSDART00000080501	0.00174842	0.146383	4.25301	2.47756	33.1622	5.63914	5.7446	5.20113	0	0	0	11.383	2.18915	5.19974
ENSDARG00000078111	ENSDART00000108618	0.0221268	0.319117	4.3167	1.33129	19.7246	4.25662	2.05787	2.89829	0	1.33801	0.834137	7.40731	1.42566	5.1957
zgc:123304	ENSDART00000056376	0.00577599	0.198267	4.81199	31.1154	99.3948	4.73966	4.04422	10.9848	0	12.353	6.32294	35.0155	6.74099	5.19441
A5WWI9_DANRE	ENSDART00000099365	0.0135092	0.261291	28.8241	84.45	148.92	16.3793	3.05358	8.29407	42.9137	10.9961	2.02539	69.6432	13.4566	5.17541
LOC568323	ENSDART00000078805	0.0246621	0.334185	7.16826	2.81867	0	2.54586	1.1296	0.292209	0	0	1.60552	3.1332	0.605466	5.17485
trpn1	ENSDART00000103179	0.00924323	0.230364	1.18403	1.81059	0.326615	2.18669	1.33274	0	0	0	0	1.37698	0.266548	5.16597
ZNF618	ENSDART00000101316	0.0134639	0.261291	1.85914	2.32077	0	1.73561	1.43495	0	0	0	0	1.47888	0.28699	5.15306
kiaa0907	ENSDART00000059560	0.000258243	0.136066	161.253	157.849	370.717	43.4961	55.1408	83.2069	0	20.2703	19.5061	183.329	35.6248	5.14609
zgc:165555	ENSDART00000083397	0.0224568	0.319808	0	0	1.79889	2.31608	0	0	0	0	1	1.02874	0.2	5.14371
zgc:113371	ENSDART00000112499	0.0204547	0.311332	0.881254	5.00533	0.38895	0.250387	1.5871	0	0	0	0	1.63148	0.31742	5.13983
Q90Z07_DANRE	ENSDART00000041707	0.0323713	0.37925	11.735	13.983	0	0.606221	1.92129	0	0	1.29726	3.18591	6.58107	1.28089	5.13788
tmtc3	ENSDART00000091292	0.0062527	0.20161	7.33	13.9081	11.6466	3.45123	2.26303	1.36595	2.21662	0	3.00205	9.08398	1.76953	5.13355
ENSDARG00000041464	ENSDART00000060789	0.0495188	0.452028	5.36561	23.4427	0	0	4.83161	2.18725	0	0	0	7.20208	1.40377	5.13052
ephx1l	ENSDART00000024109	0.00117167	0.144144	1.54139	12.7955	32.3147	11.3867	6.93995	3.77003	0	0	3.45236	14.5095	2.83247	5.12258
SRPK2	ENSDART00000021614	0.00955283	0.232532	6.68462	1.03078	1.56193	1.78755	0	0	0	2.23136	0.469709	2.76622	0.540214	5.1206
racgap1	ENSDART00000027959	0.0163639	0.285847	1.74199	10.9089	0	3.3821	3.13724	0	0	0	0.780329	4.00824	0.783513	5.11573
SNORD24	ENSDART00000117288	0.0285722	0.357351	8.8309	0	66.2593	5.01816	0	0	0	14.3179	5.27444	20.0271	3.91847	5.11095
SMG6 (2 of 2)	ENSDART00000112736+ENSDART00000108502+ENSDART00000109437	0.0129098	0.257727	0.74759	1.63313	5.36178	0.796534	1.34637	0	0	0.303024	0.446514	2.13476	0.419182	5.09268
NHLRC2	ENSDART00000113648	0.00425509	0.178959	4.20519	2.93964	34.8928	5.25712	5.30135	2.74275	0	3.06812	0.502328	11.8237	2.32291	5.09004
zgc:152917	ENSDART00000091628	0.0641978	0.50487	4.86956	0	4.14494	4.34834	0	0	0	2.25577	1.03873	3.34071	0.6589	5.07013
ENSDARG00000076638	ENSDART00000115244	0.00284924	0.164425	4.15844	11.6278	0	7.44356	4.86795	0	0	0	0.8693	5.80745	1.14745	5.06118
zgc:136566	ENSDART00000088800	0.0315765	0.374927	4.13545	55.5592	0.456305	4.11245	4.65484	2.52868	0	0.83812	7.87307	16.0658	3.17894	5.05383
ABCC1	ENSDART00000083659	0.0272098	0.349685	3.52708	14.2247	1.91595	0.847959	2.19881	0.442397	0	0.329919	2.10663	5.12892	1.01555	5.05038
LASS4 (2 of 2)	ENSDART00000036240+ENSDART00000111298	0.0257668	0.341651	1.49352	0	0	2.54608	0	0	0	0	1	1.0099	0.2	5.0495
si:dkey-202b22.4	ENSDART00000045639	0.0372676	0.402568	0	1.79513	8.95379	4.45068	2.31238	1.46553	0	0	0	3.7999	0.755582	5.0291
si:dkey-228g21.3	ENSDART00000111570	0.00301445	0.168172	9.11577	10.5258	70.6957	131.999	2.3453	0.530854	20.6748	3.03513	28.6813	55.584	11.0535	5.02864
A2BIN9_DANRE	ENSDART00000081772	0.028163	0.354625	11.8183	0	2.08645	3.13402	4.25684	0	0	0	0	4.25969	0.851369	5.00335
SNORD30	ENSDART00000115768	0.0173099	0.293386	18.1664	7.93703	0	18.0654	0	0	0	11.0452	0	11.0422	2.20904	4.99864
LOC100149670	ENSDART00000104667	0.015717	0.279566	5.11387	17.3778	0	0	5.62824	0	0	0	0	5.62291	1.12565	4.99526
5S_rRNA	ENSDART00000119438	0.0102965	0.23776	22.1156	4.83123	0	37.7017	4.97866	0	0	11.2053	0	16.1621	3.23679	4.99326
zgc:85763	ENSDART00000014721	0.0131856	0.258971	1.96394	0	3.46721	8.92807	2.65272	0.800585	0	0	0.146625	3.5898	0.719986	4.98594
elk4	ENSDART00000102850+ENSDART00000065613	0.00322232	0.171259	7.15616	3.12657	6.79065	3.86317	1.93319	1.16686	0	0.870192	1.28225	5.23414	1.0505	4.98253
zgc:55582	ENSDART00000031425	0.00553164	0.195147	6.60377	0.591842	4.70826	7.60142	1.52476	1.51855	0	0	1.87099	4.87632	0.982859	4.96137
B8JIT6_DANRE	ENSDART00000051105	0.0372857	0.402568	0	5.30026	0	5.98125	0	0	0	0.28925	2.55731	2.82038	0.569311	4.95402
zgc:103767	ENSDART00000002644	0.0314027	0.374821	6.82704	0	24.909	4.1381	0.819679	4.08173	0	1.84482	2.31064	8.96852	1.81137	4.95123
ZNF526	ENSDART00000112541	0.00211288	0.150553	6.74839	8.29242	6.05001	2.21698	3.41818	1.20353	0	0.512879	0.755741	5.82695	1.17807	4.94619
NP_001154833.1	ENSDART00000058628	0.0143938	0.269698	2.58465	0	2.28152	3.8187	0.930968	1.26434	0	0	0	2.17122	0.439061	4.94514
ripk1l	ENSDART00000024967+ENSDART00000109397	0.0463939	0.443378	5.95063	0	14.1824	6.08661	1.66328	1.00395	1.98334	0.602999	1.37903	6.55491	1.32652	4.94143
LOC566471	ENSDART00000111149	0.00841364	0.222029	9.36288	0	29.3025	1.45104	4.59876	5.55158	0	0	0	10.0291	2.03007	4.94028
CASC4	ENSDART00000114148	0.0476252	0.445439	3.48159	1.52113	12.101	2.10206	0	0	0	1.23481	3.63904	4.80144	0.97477	4.92572
smcr8b	ENSDART00000021504	0.00821264	0.220554	4.51196	2.99638	0	2.56392	0	0.294283	0	0	2.26368	2.51806	0.511593	4.922
LOC100150863	ENSDART00000105369	0.00956623	0.232532	4.26319	11.1757	0	7.09465	3.29049	0	0	0.98744	1.45502	5.63339	1.14659	4.91316
aass	ENSDART00000073502	0.025836	0.341931	4.01785	4.73965	2.03932	0	0	0	0	1.79143	0.959899	2.6992	0.550266	4.90527
LOC797715	ENSDART00000013485	0.0100436	0.236239	5.55935	0.17992	1.90841	5.38218	2.03951	1.00721	0.0947518	0	0.184469	3.25746	0.665188	4.89706
Q1LYA4_DANRE	ENSDART00000092977	0.0162627	0.284924	11.743	0.165503	3.26019	2.63689	0.170553	1.23534	0	0.767715	2.37562	4.45139	0.909845	4.89247
zgc:193681	ENSDART00000111383	0.0240956	0.330716	1.96242	0	0	1.95151	0	0	0	0	1	0.978483	0.2	4.89241
zgc:154088	ENSDART00000041068	0.000704714	0.141479	18.2043	45.1183	102.405	2.257	18.7769	15.9211	0	8.31794	0	41.9961	8.60317	4.88147
si:dkey-121j17.1	ENSDART00000026794	0.0252729	0.338299	4.24536	0.570716	0	3.71143	0	0	0	0.529475	1.65791	2.13188	0.437478	4.87311
snx9	ENSDART00000104476	0.00947474	0.231936	10.5131	12.8228	0.193336	3.1115	0.788902	1.0714	0	0.532667	4.44776	6.6602	1.36814	4.86805
si:dkey-13i19.9	ENSDART00000039027	0.0190634	0.305147	4.87845	6.39428	0.717717	0.693046	2.92862	0	0	0.329568	0	3.17087	0.651638	4.86601
nek4	ENSDART00000104440+ENSDART00000058728	0.00135295	0.144144	4.2346	11.1007	1.77553	7.33925	2.28789	3.62503	0	0	0.379381	6.11253	1.25846	4.85715
DSP (1 of 3)	ENSDART00000109111	0.00152385	0.14443	9.9154	29.2417	13.6758	6.33873	3.34822	0	0	4.52144	7.40273	14.7929	3.05448	4.84302
LOC100149082	ENSDART00000007181	0.010756	0.241059	0.960461	0.559508	11.5868	3.36566	2.88291	0.78305	0.589312	0	0	4.11812	0.851054	4.83884
LOC559531	ENSDART00000059264	0.00138333	0.144144	7.40947	55.4378	6.54048	27.1047	8.75707	12.0817	0	2.06478	2.21273	24.1231	5.02325	4.80229
LOC565173	ENSDART00000085438	0.0114319	0.247081	1.11695	0	0.739466	1.98346	0	0	0	0	1	0.959971	0.2	4.79985
NP_001103410.1	ENSDART00000098330	0.00108776	0.144144	4.01151	35.0531	1.18035	6.64867	0	3.81562	0	8.40103	0	11.7234	2.44333	4.79813
dub	ENSDART00000083449	0.0159199	0.281366	1.76618	6.17324	0	3.76362	0	1.79993	0	1.25281	0	2.92576	0.610548	4.79202
5S_rRNA	ENSDART00000120856	0.0020797	0.150553	10.9625	4.78959	0	3.11472	4.93574	0	0	0	0	4.7167	0.987147	4.77811
NR_023335.1	ENSDART00000114217	0.00887295	0.226252	4.44322	19.0245	31.9653	2.14613	5.20132	3.98474	0	5.76317	0.13269	14.3948	3.01639	4.77219
rgs1	ENSDART00000037754	0.000140382	0.136066	19.4335	26.125	21.5529	26.192	2.69222	16.2501	0	0	5.50592	23.3259	4.88965	4.77045
LOC567510	ENSDART00000114984	0.0409665	0.419868	3.76228	16.9856	19.6495	1.7816	9.03425	2.04489	0	0	0	10.5447	2.21583	4.75882
ftr78	ENSDART00000103261	0.000792549	0.143079	13.9186	0.552828	13.1239	6.65094	7.97576	1.0316	0	0	0	8.56155	1.80147	4.75253
si:ch211-83f14.4	ENSDART00000099848	0.00645152	0.203971	11.3936	5.25448	24.2354	8.76742	1.70994	3.74141	1.96616	2.62982	3.02447	12.4127	2.61436	4.7479
stim1	ENSDART00000100932	0.00233927	0.155088	6.82524	16.0086	11.0983	7.34863	1.94083	4.68591	0	2.76651	1.50188	10.3202	2.17903	4.73614
Q08C54_DANRE	ENSDART00000111869	0.0035409	0.172554	3.9989	11.8806	52.0661	6.36265	7.92201	5.21639	0	1.13462	5.37396	18.5771	3.9294	4.72771
zgc:101601	ENSDART00000081596+ENSDART00000081773	0.00537547	0.193069	14.0531	56.0245	10.9062	8.60505	11.3586	6.88632	0.992404	1.01982	3.46163	22.3972	4.74375	4.72142
B8A479_DANRE	ENSDART00000054282	0.00273628	0.163686	2.56899	15.7137	0	3.28462	0	0	0	5.72715	0	5.39183	1.14543	4.70725
A8DZA4_DANRE	ENSDART00000015238	0.0326336	0.380498	0.919486	0	2.84077	0	0	0	0	0	1	0.940064	0.2	4.70032
zranb2	ENSDART00000065108+ENSDART00000104180	0.0494324	0.451672	6.72975	10.3634	44.5529	13.6394	5.77141	6.00921	0.884826	6.62466	0.765616	18.8214	4.01114	4.69227
adss	ENSDART00000018155	0.0461988	0.442476	5.69574	0	13.8925	5.53631	2.69941	0.488806	0.827705	1.45812	1.25333	6.28113	1.34547	4.66833
zgc:165583	ENSDART00000114619	0.0134843	0.261291	2.16267	0	0.954515	0.614469	0	0	0	0	1	0.932914	0.2	4.66457
B8JLN1_DANRE	ENSDART00000114025	0.033109	0.383532	11.4357	0	0	3.89901	4.11903	0	0	0	0	3.83368	0.823806	4.65361
MAML2	ENSDART00000114187+ENSDART00000108486	0.00086018	0.143079	29.3335	21.8695	9.5021	22.097	9.20858	7.24037	0	3.94865	1.84844	20.7005	4.44921	4.65262
zgc:154024	ENSDART00000103795	0.0245182	0.333635	0.738902	2.58265	14.0232	5.03857	0.665364	1.80725	1.70014	1.19801	0.661987	5.59584	1.20655	4.63788
zgc:165656	ENSDART00000108483	0.0356123	0.397664	25.0117	0	0	10.0987	7.11237	0	0	0	2.35876	8.7776	1.89422	4.63388
b3galnt2	ENSDART00000067824	0.00114368	0.144144	3.81148	3.02775	9.63462	2.95347	1.87208	0	0	3.37075	0	4.85683	1.04857	4.63188
gramd4	ENSDART00000100465	0.0091441	0.229472	7.92305	19.6159	9.32511	8.62937	5.94544	3.22978	0	1.33812	1.77458	11.3734	2.45758	4.62787
stard10	ENSDART00000048130	0.0272764	0.350164	1.52916	0	0	2.17237	0	0	0	0	1	0.925381	0.2	4.62691
Q1MTD8_DANRE	ENSDART00000106045	0.00397138	0.176699	3.6647	0	18.3311	2.42954	6.59995	0	0	0	0	6.10633	1.31999	4.62605
faah2a	ENSDART00000037553	0.00262418	0.160536	6.22562	17.9757	0	11.4591	3.6561	0	0	0	5.98174	8.91511	1.92757	4.62505
si:busm1-112p11.1	ENSDART00000098338	0.0360997	0.399484	16.1342	30.9765	50.7497	22.5979	7.36656	9.07812	0	4.69758	11.5367	30.1146	6.53578	4.60764
zgc:152873	ENSDART00000047471	0.0341546	0.389939	2.73147	0	11.8547	1.29346	0	2.47436	0.139663	0.246035	1.45016	3.9699	0.862044	4.60522
tbcd	ENSDART00000114392	0.0314468	0.374821	12.1109	6.25342	24.5397	0	3.46997	5.38576	0	0	2.79477	10.726	2.3301	4.60325
sh2d5	ENSDART00000003211	0.00232742	0.155023	20.6416	11.478	10.6288	3.46557	1.97138	5.60961	0	2.91569	2.05478	11.5535	2.51029	4.60246
si:ch211-142e24.2	ENSDART00000045183	0.00164999	0.146383	13.3206	28.8534	41.8995	9.54177	5.5751	4.28286	0	8.74536	6.83545	23.4038	5.08775	4.60003
oxsr1b	ENSDART00000106160	0.00352217	0.172554	10.7101	7.17497	3.46648	5.47743	4.17916	2.32849	0	0.289413	0.533071	6.70725	1.46603	4.57512
sephs1	ENSDART00000081143	0.00236193	0.155898	1.69478	7.15778	23.9362	16.4523	3.30657	8.06009	0	0.915937	1.18095	12.3103	2.69271	4.5717
zgc:113106	ENSDART00000111035	0.027437	0.351269	1.97155	0	0	1.6805	0	0	0	0	1	0.913013	0.2	4.56506
B8A4L7_DANRE	ENSDART00000085421	0.00306665	0.170008	15.5324	4.37819	35.6036	6.26381	5.86532	5.71892	0	1.62472	3.74074	15.4445	3.38994	4.55598
LOC568340	ENSDART00000086087	0.00136762	0.144144	5.84517	3.97257	5.01632	5.44361	2.33931	2.64749	0	0	0.581859	5.06942	1.11373	4.55174
lmx1b.1	ENSDART00000076420+ENSDART00000098825	0.105197	0.611676	6.22003	6.26179	0.862585	3.14181	0	1.32782	0	2.37653	0.825565	4.12155	0.905983	4.54926
zgc:110843	ENSDART00000113299	0.0345481	0.392292	0.895528	2.73883	0	0	0	0	0	0	1	0.90859	0.2	4.54295
sox4b	ENSDART00000063476	0.00138102	0.144144	8.87306	17.1391	17.4168	13.7331	5.88736	4.94963	0.214905	3.78585	0.906515	14.2905	3.14885	4.53833
si:ch211-191a24.4	ENSDART00000054652	0.00526463	0.192415	4.54485	12.3112	0	7.23132	0	2.96428	0	3.68437	0	6.02184	1.32973	4.52861
itpr2	ENSDART00000061134	0.00217581	0.150553	5.9684	7.65645	14.0678	9.23655	1.71524	3.72711	0	2.05889	2.69253	9.2323	2.03875	4.52841
pcsk7	ENSDART00000102268	0.00862803	0.223201	6.0871	9.91265	7.20497	0	4.73384	0.451157	0	0.897204	0.330513	5.80118	1.28254	4.52319
thrb	ENSDART00000017869+ENSDART00000104469+ENSDART00000019247	0.00404483	0.176699	14.8597	9.09895	100.859	6.57462	15.8881	12.7343	0	4.10348	3.62795	32.848	7.27077	4.51782
LOC555484	ENSDART00000110121	0.0171641	0.292652	19.7847	7.28812	22.344	0	3.49326	8.06508	0.17852	0.786217	1.15851	12.3542	2.73632	4.5149
zgc:172315	ENSDART00000081791	0.0121783	0.25231	3.95536	6.9125	0	2.43494	0	2.68729	0	0.801623	0.196869	3.3257	0.737157	4.51152
cenpp	ENSDART00000064805	0.0497264	0.453132	10.3107	0	0	8.46307	0	0.934016	0	0	4.27658	4.69344	1.04212	4.50374
wu:fc30e02	ENSDART00000109601	0.00536811	0.193069	16.9325	30.0904	11.168	18.0546	7.19536	7.29019	4.90283	0.154232	1.64767	19.0614	4.23806	4.49767
si:dkey-1b17.1	ENSDART00000106573	0.0498137	0.453413	0	0	15.5904	1.67272	0	4.79981	0	0	0	4.31578	0.959961	4.49579
LOC557199	ENSDART00000091739	0.00102519	0.144144	3.52502	15.401	14.7801	7.13602	2.38065	0	0	4.10783	4.86872	10.2105	2.27144	4.49519
ENSDARG00000078380	ENSDART00000112817	0.00883976	0.225608	7.56934	0	36.7488	0	0	12.3424	0	0	0	11.0795	2.46847	4.48842
zgc:112303	ENSDART00000076054	0.00705353	0.210999	13.854	15.2915	0	8.28688	5.25271	0	0	1.47776	3.70179	9.35809	2.08645	4.48517
ENSDARG00000054348	ENSDART00000076539	0.0326555	0.380599	0	1.09801	6.6552	0.357024	2.26303	0	0	0	0	2.02756	0.452605	4.47975
ep300b	ENSDART00000086768	0.0412942	0.420852	16.0434	22.1351	0	22.7917	9.12423	3.44209	0	2.73808	1.76515	15.2425	3.41391	4.46483
pcgf1	ENSDART00000001424	0.00318198	0.170832	4.6314	37.5791	34.7499	5.82755	8.93671	7.55183	0	2.14545	4.54447	20.697	4.63569	4.4647
crfb7	ENSDART00000060362	0.0101712	0.237726	3.13214	5.16971	0	6.87217	0.62676	0.425599	3.203	0	0	3.7935	0.851071	4.45733
Q1RLV8_DANRE	ENSDART00000089618	0.0150822	0.274912	4.0729	4.74527	0	3.21448	1.63002	1.47581	0	0	0.270292	3.00816	0.675225	4.45505
LOC561288	ENSDART00000027459	0.00409464	0.176864	12.4046	16.4138	67.5759	12.9902	11.4892	8.66855	0.326191	2.7295	7.51476	27.3461	6.14564	4.44968
A8DZB4_DANRE	ENSDART00000106339	0.000527291	0.136066	16.2653	3.87622	5.8736	1.6805	0	0	0	7.79159	0	6.9239	1.55832	4.44319
zgc:165647	ENSDART00000115165	0.0408582	0.419868	2.97549	0	3.77563	1.63799	1.33968	0.909703	0	0	0.111073	2.09728	0.472091	4.44252
ENSDARG00000060766	ENSDART00000085993	0.0678365	0.517654	14.0919	33.9857	14.6782	13.4529	6.59849	7.81245	0.518783	3.65563	2.86167	19.0522	4.2894	4.44168
LOC799901	ENSDART00000023953	0.0127116	0.256344	5.32517	74.4512	0	29.0499	4.79519	12.1563	0	0	13.6764	27.2066	6.12559	4.44146
zgc:113100	ENSDART00000074182	0.0152671	0.275889	13.4034	0	45.8469	4.04627	0	8.19572	0	2.37688	7.25497	15.8242	3.56551	4.43811
laynb	ENSDART00000079399	0.00353641	0.172554	24.3611	72.376	94.2593	28.3786	13.8932	12.5788	18.3105	1.97488	15.0352	54.8437	12.3585	4.43773
flot1	ENSDART00000001995	0.000458047	0.136066	23.9239	14.0707	17.26	9.5425	0.828575	12.3781	0	4.10266	0.961765	16.1993	3.65422	4.43304
NCOA6 (1 of 2)	ENSDART00000105286	0.00103325	0.144144	11.2535	17.4818	38.9071	7.10536	9.57057	7.64571	0	0	3.92082	18.6869	4.22742	4.42041
ENSDARG00000084533	ENSDART00000119933	0.0152637	0.275889	13.8223	0	6.1006	0	0	5.63456	0	0	0	4.98072	1.12691	4.4198
si:ch211-236l14.3	ENSDART00000089199	0.0202908	0.311045	23.0994	0	3.52908	6.98383	1.06669	7.48475	0	0.960305	0	8.40307	1.90235	4.41721
A3KPI2_DANRE	ENSDART00000109658+ENSDART00000106121	0.00706251	0.211028	5.78023	5.05084	18.7085	0	5.20496	0	0	0	3.16467	7.38489	1.67393	4.41172
zgc:113518	ENSDART00000034783	0.0209911	0.314458	6.15598	0	2.52293	0.624668	2.37571	0	0	0	0.262628	2.32589	0.527667	4.40788
rab43	ENSDART00000082517	0.000169426	0.136066	14.6027	35.6217	41.6242	5.35911	0	14.8817	0	12.3312	0.363407	24.3019	5.51526	4.4063
si:ch211-287b5.1	ENSDART00000017917	0.0181869	0.300332	8.69504	0	17.0295	10.6539	0.97871	2.2153	0	5.50688	1.62291	9.09463	2.06476	4.4047
LOC563907	ENSDART00000093113	0.0196788	0.307835	3.72918	1.0862	59.1156	7.24028	5.31689	3.29371	0	10.581	1.02086	17.7928	4.04248	4.40145
med20	ENSDART00000067638	0.0136078	0.261825	18.6124	32.0029	0.529986	19.4472	3.78453	6.85298	0	3.16372	6.27554	17.6481	4.01536	4.39516
ncoa1	ENSDART00000045948	0.00276575	0.16426	7.43655	24.493	4.16586	13.9777	2.318	4.89697	0	1.15934	5.89371	12.5183	2.8536	4.38684
LOC100001267	ENSDART00000115409	0.0454303	0.439026	8.53352	8.27016	3.49244	7.93502	2.37513	3.0359	0	1.06912	1.57538	7.05778	1.61111	4.38071
CHD1	ENSDART00000085727	0.0017433	0.146383	12.8472	21.4674	20.0946	11.9433	5.27692	2.20509	0.20744	4.3852	6.89922	16.5881	3.79477	4.37131
A2BII2_DANRE	ENSDART00000081833	0.0409576	0.419868	0.729575	0.637512	0.64401	0.829163	0	0.594812	0	0	0.217877	0.710065	0.162538	4.36861
RREB1 (1 of 2)	ENSDART00000093331+ENSDART00000093329	0.0473988	0.445403	2.44862	4.75474	0	1.23208	0	1.33088	0	0.110279	0.974993	2.10886	0.483231	4.36408
zgc:123008	ENSDART00000081446	0.0181212	0.300332	5.95119	8.11235	0.420258	1.35271	0.428712	2.32892	0	1.64031	0.142179	3.95913	0.908025	4.36015
hdac6	ENSDART00000104830	0.0533917	0.464903	9.99725	7.16329	12.5312	7.10118	5.58142	0.652049	0	2.10716	2.20929	9.19822	2.10998	4.35938
e2f4	ENSDART00000018119	0.0409124	0.419868	6.13139	11.4297	0	8.30392	3.12866	0.499883	0	2.56811	1.2207	6.46626	1.48347	4.35887
zgc:158869	ENSDART00000101070	0.111039	0.611676	88.6094	62.9102	88.5763	6.06925	22.7973	34.1859	0.485431	4.70334	8.42686	61.5413	14.1198	4.35852
ftr11	ENSDART00000005767	0.029959	0.365201	14.559	0	16.6183	4.27921	3.61655	1.84185	0	0.813966	3.89805	8.86411	2.03408	4.35779
zgc:154065	ENSDART00000008152	0.0245784	0.333829	12.8594	0	29.9546	1.52236	2.57324	2.32979	0	7.81853	0	11.0841	2.54431	4.35642
ilvbl	ENSDART00000016271+ENSDART00000098515	0.0470674	0.444893	9.60038	0	9.35719	0.909236	3.48621	0.996756	0	0.495556	0.730214	4.9667	1.14175	4.35009
zgc:63910	ENSDART00000040998	0.0451196	0.437487	17.1525	45.9978	1.0442	16.805	4.7934	7.71541	0	0.719224	10.0681	20.2499	4.65922	4.3462
A0PJR1_DANRE	ENSDART00000089117	0.0054746	0.194186	28.6337	68.2065	71.3254	7.57833	12.009	12.4718	0	8.26745	17.8049	43.936	10.1106	4.34553
TXNDC11	ENSDART00000114770	0.00659499	0.205251	4.25586	0.495843	13.2738	5.23985	1.53292	3.93237	0	1.15003	0.08473	5.81633	1.34001	4.34051
LOC556291	ENSDART00000038301	0.000461204	0.136066	8.22187	7.18438	7.56001	5.06142	0	3.35159	0	4.7212	0	7.00692	1.61456	4.33984
galns	ENSDART00000073556+ENSDART00000098468	0.0185274	0.302829	7.45107	26.8049	47.7969	18.7521	3.34822	10.1246	0	0	15.5761	25.2012	5.80978	4.33773
glb1	ENSDART00000033761	0.00841399	0.222029	7.43989	12.5021	1.01036	1.46344	0.515342	2.09965	0	0.347959	3.50364	5.60394	1.29332	4.333
xpnpep3	ENSDART00000050245	0.0288788	0.358883	5.76918	0	16.0818	10.6115	1.64053	0	0	3.19999	4.53391	8.11562	1.87488	4.3286
ccdc93	ENSDART00000059574	0.117944	0.611676	6.23358	30.7012	40.7685	23.427	5.35805	9.70228	0	10.681	3.46929	25.2826	5.84212	4.32764
acot13	ENSDART00000088401	0.00132693	0.144144	20.1449	2.20036	6.66838	8.58553	1.13375	6.15896	0	3.57238	0	9.3998	2.17302	4.32569
zgc:123272	ENSDART00000062695	0.0022541	0.152643	12.9008	5.63644	21.5554	0	9.12754	0	0	0	2.47669	10.0232	2.32085	4.31876
si:dkeyp-8f4.4	ENSDART00000062761	0.00338516	0.172554	3.75981	11.6813	35.4011	3.67955	5.26652	1.36236	0	0.677324	8.48347	13.6304	3.15793	4.31625
zgc:162204	ENSDART00000091546	0.032798	0.381479	15.635	0	0	8.14423	0.938599	5.94861	0	0	0	5.94482	1.37744	4.31584
si:dkeyp-24a7.1	ENSDART00000093383	0.00157233	0.146383	15.9098	40.7136	42.3825	5.81192	15.8614	3.70602	0	5.06692	5.76936	26.2045	6.08074	4.30942
NP_001121713.1	ENSDART00000111850	0.000889505	0.143079	8.99045	18.767	4.40892	11.353	6.29665	3.6649	0	0	2.68487	10.8798	2.52928	4.30155
uhrf1	ENSDART00000012551	0.0150189	0.274324	1.50343	4.598	4.09191	1.03231	0.564084	0.204287	0	0.96487	1.53401	2.80641	0.653449	4.29476
nedd4l	ENSDART00000084061	0.00144759	0.144144	21.8332	30.2458	25.1484	6.50596	10.0699	8.68307	0	1.51093	4.13474	20.9333	4.87973	4.28986
zgc:114046	ENSDART00000109261	0.0339235	0.388529	1.69553	25.1868	0	3.85395	0	5.52938	0	3.43629	0	7.68408	1.79313	4.28528
gins1	ENSDART00000022051	0.0498666	0.453605	11.4809	0	0	8.69873	1.9692	0	0	0	3.91842	5.04491	1.17752	4.28434
zgc:153317	ENSDART00000101678	0.000273186	0.136066	143.086	391.82	461.634	199.55	132.475	73.1153	0	55.547	87.8684	299.022	69.8011	4.28392
LOC798456	ENSDART00000099356+ENSDART00000115257	0.00191076	0.148807	9.5358	2.7775	9.82034	3.0104	0.954085	2.59147	0	0	3.79697	6.28601	1.4685	4.28055
LOC794598	ENSDART00000048498	0.0470093	0.444654	8.51551	20.3386	27.8122	16.9363	9.20162	2.77703	0	2.30109	7.29003	18.4007	4.31396	4.26538
wu:fc51f04	ENSDART00000110510	0.0021601	0.150553	11.8214	0	61.1194	10.796	21.2899	2.75367	0	0	0.504329	20.9342	4.90957	4.26396
zgc:92713	ENSDART00000008099	0.00961534	0.232532	12.2274	0	37.1772	18.1426	4.89355	9.96883	0	4.95619	0	16.8868	3.96371	4.26034
zgc:100909	ENSDART00000008980	0.00153003	0.14443	18.1989	27.8293	56.7279	12.2806	9.21808	7.10955	0	6.14721	11.3226	28.7592	6.75949	4.25464
zgc:113947	ENSDART00000104781	0.0332351	0.384368	0	11.8308	42.5193	2.36729	7.03373	8.0665	0	1.26645	0.311024	14.1793	3.33554	4.25099
CH083_DANRE	ENSDART00000109090	0.0015609	0.145961	28.7092	50.173	24.2242	6.95745	12.1656	5.50735	0	4.10712	10.5909	27.516	6.4742	4.25009
ENSDARG00000012982	ENSDART00000080328	0.00198148	0.149758	10.6639	7.00431	9.63433	6.91381	3.35123	2.62574	3.55697	0.435145	0.106866	8.55408	2.01519	4.2448
pik3r2	ENSDART00000056822	0.0025489	0.158655	11.4563	9.12737	5.05635	3.73371	0.910247	1.92297	0	1.09262	4.72939	7.34343	1.73105	4.24219
socs5a	ENSDART00000087968+ENSDART00000112562	0.0052748	0.19254	4.98392	22.2237	39.1778	1.11424	6.35644	10.6731	0	0.635832	2.23388	16.8749	3.97984	4.24009
jag1b	ENSDART00000019323	0.00151782	0.14443	20.445	10.5163	24.6389	4.61419	2.08911	10.7577	0	2.52726	2.38162	15.0536	3.55114	4.2391
zgc:110731	ENSDART00000007638	0.00933478	0.23137	8.99328	39.2922	9.32779	13.2871	2.42947	10.6315	0	4.92114	2.95428	17.7251	4.18729	4.23308
acads	ENSDART00000014669	0.000798162	0.143079	20.6169	73.5024	20.2008	8.4352	10.0251	8.7405	0	0.501405	16.9931	30.6888	7.25203	4.23176
NP_001121866.1	ENSDART00000085143	0.0035376	0.172554	3.17912	9.12758	23.6529	1.6775	2.45377	3.33244	0	5.33853	0	9.40927	2.22495	4.22899
mxb	ENSDART00000012627+ENSDART00000110696	0.00611891	0.201534	3.92532	1.87091	3.62246	1.41945	1.60667	1.16373	0	0.433928	0	2.70954	0.640865	4.22794
zgc:136279	ENSDART00000101219	0.00216332	0.150553	2.05769	16.6318	28.3806	7.16185	7.87482	0	0	4.7958	3.37974	13.558	3.21007	4.22358
wdr36	ENSDART00000014049	0.0372942	0.402568	8.28578	15.2426	1.73227	15.2403	3.92692	2.31102	0	0.618674	5.14421	10.1252	2.40017	4.21856
hey1	ENSDART00000103640	0.0048794	0.185717	12.1348	3.02958	14.0271	4.48762	2.77514	0.942222	0.0886379	3.82562	2.3584	8.41978	1.998	4.2141
si:dkeyp-72h1.1	ENSDART00000103907	0.0226498	0.320816	2.13364	0.932201	0	0.303111	0	0	0	0	1	0.842238	0.2	4.21119
jmjd5	ENSDART00000102267+ENSDART00000055141	0.0141672	0.267956	7.52901	0	15.7754	7.11812	4.74579	4.29681	0	0	0	7.60564	1.80852	4.20545
grhl1	ENSDART00000087454	0.00380041	0.175311	3.88092	7.6302	4.28221	0.918891	1.16489	0.527344	0	0	3.28378	4.17806	0.995204	4.19819
si:ch211-207c15.3	ENSDART00000048557+ENSDART00000108775+ENSDART00000111960	0.0193197	0.306492	1.03178	9.31634	47.9225	5.39265	4.42003	6.16876	0	6.63206	1.74605	15.9158	3.79338	4.19569
prkca	ENSDART00000016058	0.0232757	0.324019	13.6996	11.9709	78.6042	9.15863	10.1592	9.19811	0	0.326644	14.1989	28.3583	6.77657	4.18476
A8E7J5_DANRE	ENSDART00000108877	0.0067231	0.206509	18.3683	5.86458	0.935425	5.51998	3.49889	2.87988	0	2.57722	0.210978	7.67207	1.83339	4.18462
mcm6	ENSDART00000013781	0.0405188	0.417761	7.61947	11.0383	19.1156	5.69706	2.34724	2.45212	0	4.06373	4.13173	10.8676	2.59896	4.18151
A2BHK7_DANRE	ENSDART00000097839	0.00554953	0.195147	17.592	16.1041	39.9312	22.8495	6.78908	6.82976	0	0	15.2604	24.1192	5.77586	4.17587
illr4	ENSDART00000102904	0.0419494	0.423026	2.60051	0	0	0.738871	0	0	0	0	1	0.834845	0.2	4.17423
sox2	ENSDART00000104493	0.0203177	0.311045	3.67706	1.07102	0	2.61186	2.2074	0	0	0	0	1.83999	0.441481	4.16776
ftr79	ENSDART00000077791	0.00240403	0.156772	3.72918	11.9482	1.64591	2.47229	3.91771	2.0269	0	0	0	4.9489	1.18892	4.16251
A8E7Q0_DANRE	ENSDART00000038748	0.00107914	0.144144	17.2573	26.8607	16.8995	8.42745	6.31305	8.35386	0	0.874375	5.31471	17.3612	4.1712	4.16217
PTK2 (2 of 2)	ENSDART00000058801	0.00100954	0.144144	23.1811	53.8953	30.1455	5.17498	16.401	13.162	0	2.18124	2.10154	28.0992	6.76916	4.15107
LOC100151107	ENSDART00000098424	0.0391836	0.410491	2.45019	0	0	0.870202	0	0	0	0	1	0.830098	0.2	4.15049
st6galnac3	ENSDART00000100730	0.00479388	0.18531	4.23883	35.1875	0	5.05831	2.29018	0	11.1186	0	0	11.1212	2.68175	4.14698
rit1	ENSDART00000100422	0.0391619	0.410491	19.5912	0	0.786071	11.8918	0.801884	7.26021	0	0.360955	1.32969	8.06727	1.95055	4.1359
il15l	ENSDART00000011030+ENSDART00000062666	0.0338876	0.388291	13.6197	0	1.18982	8.65591	3.12108	0	0	1.2488	2.76022	5.86636	1.42602	4.11379
ITCH (2 of 2)	ENSDART00000111497	0.00161351	0.146383	8.37909	10.7673	14.5752	5.0415	0.887667	2.41107	0	1.59828	6.91811	9.69078	2.36302	4.10101
TPPP	ENSDART00000097289	0.00631535	0.20161	23.7615	12.1715	57.4997	5.58723	11.8051	3.34007	0.754107	10.6277	3.67036	24.755	6.03946	4.09887
ENSDARG00000029890	ENSDART00000042727	0.03359	0.386507	1.53026	0	0	1.73915	0	0	0	0	1	0.817353	0.2	4.08676
PTK7	ENSDART00000098461	0.0133015	0.259903	1.35118	2.69869	7.923	0.49359	2.08578	1.41634	0	0.312959	0	3.11661	0.763014	4.08461
CC2D1A	ENSDART00000110818	0.00215925	0.150553	5.87244	5.5979	9.89618	1.66851	3.36509	3.04673	0	0	0.637716	5.75876	1.40991	4.0845
zgc:91810	ENSDART00000065548	0.00146184	0.144144	11.1182	0	3.68036	14.8077	0	9.06455	0	0	0	7.40158	1.81291	4.0827
eml2	ENSDART00000017268	0.00339743	0.172554	4.04984	10.4302	12.7943	3.45199	4.41453	0.695111	0	2.8511	1.46404	7.68157	1.88496	4.0752
B5TXG1_DANRE	ENSDART00000113013	0.0392377	0.410491	0.916174	0	0	2.34277	0	0	0	0	1	0.814737	0.2	4.07369
scg5	ENSDART00000045249	0.0425714	0.426282	0	3.49429	4.11822	1.13619	1.2003	1.08675	0	0	0.398071	2.18718	0.537025	4.07276
wu:fc69a03	ENSDART00000112605	0.00177003	0.146383	1.87007	22.4688	20.6344	6.24319	5.05187	7.62322	0	0	3.07159	12.8041	3.14934	4.06565
zgc:136360	ENSDART00000079497	0.0302608	0.367095	5.03126	0	65.7851	5.18196	2.26526	14.3567	0	0	6.7613	18.9996	4.67665	4.06265
zgc:162119	ENSDART00000103406	0.0013458	0.144144	6.64915	10.894	21.6432	2.83379	2.9937	8.80906	0.382475	0	0.744627	10.505	2.58597	4.06231
ENSDARG00000005627	ENSDART00000002562	0.000825312	0.143079	40.4219	43.2764	95.9534	6.72537	12.133	30.5802	1.34064	0	13.3764	46.5942	11.4861	4.05659
LOC794687	ENSDART00000102212	0.0269651	0.348469	4.81685	0	35.0784	5.70246	5.06038	5.89067	0	0	3.11672	11.3994	2.81355	4.05162
zgc:153779	ENSDART00000086813	0.00266437	0.161609	1.62319	4.4577	8.5969	2.50359	2.08806	3.21387	0	0	0	4.29535	1.06039	4.05074
LOC567227	ENSDART00000032290	0.0377039	0.404844	5.6182	0	6.92591	2.09167	0.697801	1.73741	0	0	2.08278	3.65894	0.903597	4.04931
NDST1 (2 of 2)	ENSDART00000085748	0.0241662	0.330898	4.11772	15.2391	0.320717	3.57867	1.30868	3.15964	0	0.687258	2.02539	5.81405	1.43619	4.04824
B8A669_DANRE	ENSDART00000083940	0.00602063	0.201075	7.96312	6.95828	45.4195	6.26545	4.41268	7.99043	0	3.22773	4.93907	16.6516	4.11398	4.04756
agl	ENSDART00000007766	0.0166536	0.28801	7.50119	0	2.61373	8.02034	1.77754	0	0	0.640104	3.18333	4.53382	1.1202	4.04734
rhof	ENSDART00000076575	0.000491231	0.136066	4.39106	1.15109	11.6282	5.23996	0	0	0	0	6.95003	5.60258	1.39001	4.03062
zgc:153909	ENSDART00000103345	0.0153974	0.276939	2.32903	16.9595	0.342647	8.93343	5.59263	0.632941	0	0.786697	1.85475	7.14114	1.7734	4.0268
LOC561756	ENSDART00000089999	0.0278161	0.353063	10.9311	4.37787	41.8127	2.45876	5.74186	6.68397	4.40148	1.2923	0.408051	14.8951	3.70553	4.01969
dnmt8	ENSDART00000100320+ENSDART00000031712	0.0102921	0.23776	2.26753	8.12372	0	8.50426	0	0.739474	0.104347	0.0919108	4.9433	4.72388	1.17581	4.01756
zgc:153901	ENSDART00000090280	0.0703373	0.526846	47.2351	60.6557	73.7826	72.0048	23.3013	13.3948	0	24.4736	17.7859	63.4195	15.7911	4.01615
PHC3 (2 of 2)	ENSDART00000110011	0.0116893	0.249804	9.89696	27.6739	19.3168	10.5605	7.72372	2.86893	1.01208	4.45731	4.99166	16.862	4.21074	4.00453
sarm1	ENSDART00000004200	0.0364106	0.399843	1.99631	0	0	1.2053	0	0	0	0	1	0.800404	0.2	4.00202
TSPAN31 (2 of 2)	ENSDART00000029370	0.00141413	0.144144	19.3652	77.5573	86.8948	41.7246	23.2506	13.1568	0	17.6611	16.3856	56.3855	14.0908	4.00157
zgc:171428	ENSDART00000108952	0.0416977	0.421979	0.791319	16.2494	34.751	1.68625	5.34423	6.12894	0	2.88674	2.36316	13.3695	3.34461	3.99732
ENSDARG00000076971	ENSDART00000110428+ENSDART00000050389	0.0226743	0.320952	4.66327	0	9.79503	0	0	4.52338	0	0	0	3.61457	0.904676	3.99544
si:dkey-86e18.2	ENSDART00000063914	0.00459969	0.184162	13.6553	8.45196	0.627802	4.84977	0	0.463874	0.130914	3.11342	4.92753	6.89621	1.72715	3.99283
si:ch211-225n7.1	ENSDART00000037169	0.00300344	0.167886	9.15142	14.6025	8.60497	2.9393	0.716578	1.94635	0	4.83833	3.5647	8.82456	2.21319	3.98725
ccm2	ENSDART00000003834	0.00421341	0.178478	10.0327	4.74865	45.941	4.75092	5.26998	10.9061	0	3.72773	0.624194	16.3683	4.10559	3.98683
A2AVI5_DANRE	ENSDART00000092763+ENSDART00000092753	0.0158094	0.280108	8.22791	0	6.27254	5.21683	0	1.21965	0	2.40076	2.56475	4.92932	1.23703	3.98479
ENSDARG00000012642	ENSDART00000106569	0.0228407	0.322472	3.31159	2.0256	0	8.56224	3.28021	1.07996	0	0	0	3.47486	0.872033	3.98478
hsd11b2	ENSDART00000025665	0.0360997	0.399484	66.4443	125.035	361.136	60.0294	31.1483	84.1986	0.343554	54.0661	22.5181	153.161	38.4549	3.98288
grk7a	ENSDART00000100287	0.0498109	0.453413	2.61325	0	0	0.571147	0	0	0	0	1	0.7961	0.2	3.9805
B8A5I4_DANRE	ENSDART00000004908	0.00609022	0.201534	3.91184	13.147	0.39843	4.87329	4.87734	1.7173	0	0.243939	0.179725	5.58264	1.40366	3.9772
bri3bp	ENSDART00000014434	0.0433452	0.429803	9.57928	36.0978	0.528489	20.4129	11.8606	4.88116	0	0.485352	3.75469	16.6546	4.19637	3.96881
cyp1c1	ENSDART00000019953	0.00693153	0.209737	45.6234	30.8058	56.4733	47.373	11.7646	12.5114	10.4975	10.4232	11.643	45.0689	11.3679	3.96456
ENSDARG00000074310	ENSDART00000113140	0.0352318	0.395428	1.02968	0	10.6798	2.48673	4.1724	0	0	0	0.307498	3.54904	0.895979	3.96108
LOC100004576	ENSDART00000101427	0.0021206	0.150553	8.18388	43.0905	18.2454	17.5884	8.50315	3.42164	0	9.61141	5.95333	21.777	5.49791	3.96097
wu:fj64b09	ENSDART00000062311	0.00214557	0.150553	22.5047	30.0896	61.6304	19.6447	13.6727	9.2844	0.249547	8.68232	10.3644	33.4673	8.45069	3.96031
spata6	ENSDART00000023751+ENSDART00000109806	0.0622917	0.499604	9.33004	19.6269	7.47323	11.7818	8.09032	3.38073	0.477055	3.08146	0.206391	12.053	3.04719	3.95544
B0UXW7_DANRE	ENSDART00000036646	0.010317	0.23776	8.14432	2.81354	13.4588	5.59667	1.70553	6.02228	0	1.53543	0.22625	7.50332	1.8979	3.95349
LOC100000346	ENSDART00000056927	0.00580069	0.198267	6.88122	1.20258	1.82226	1.5641	0	1.12203	0	2.51028	0	2.86754	0.726462	3.94727
bcl2	ENSDART00000105690	0.0395895	0.411981	0.566689	1.98072	0.500227	3.0592	0	0	0	0.918795	1.0154	1.52671	0.386839	3.94663
zgc:113098	ENSDART00000074703	0.016407	0.286024	6.76963	0	0.919337	9.46916	3.75132	1.69821	0	0	0	4.28953	1.08991	3.93569
appl1	ENSDART00000085868	0.0125076	0.254927	5.58791	33.482	16.0308	9.75282	2.51589	7.15903	2.93879	5.0153	2.97991	16.2134	4.12179	3.93358
notch3	ENSDART00000073930	0.0121654	0.252227	60.8606	29.2565	38.1305	5.36099	10.2666	14.5976	0	7.51784	10.0946	33.4021	8.49535	3.93182
zgc:56223	ENSDART00000019762+ENSDART00000098834	0.0140322	0.266865	10.8929	5.23716	39.7585	10.0383	3.91058	7.23626	4.08702	1.22647	4.50068	16.4817	4.1922	3.93152
rfc4	ENSDART00000062250+ENSDART00000075612	0.00141364	0.144144	21.2571	35.0857	47.7442	28.1852	0.850736	4.23638	3.05675	14.169	19.7498	33.0681	8.41252	3.93082
B8A5U4_DANRE	ENSDART00000115364	0.0118871	0.250513	11.801	0	19.5713	4.77544	7.08436	1.74931	0	0	2.66985	9.03695	2.30071	3.9279
si:dkeyp-117b8.3	ENSDART00000097338	0.0250049	0.336881	4.62418	30.305	3.82674	11.1677	6.24595	6.59755	0	3.0458	0	12.4809	3.17786	3.92745
si:ch211-281g13.2	ENSDART00000017965	0.0015771	0.146383	16.8242	22.5292	16.394	15.6443	4.91878	3.91902	0	5.66811	8.22161	17.8479	4.5455	3.9265
zgc:136895	ENSDART00000104728	0.000433703	0.136066	15.5316	27.5675	37.4884	23.0299	20.9788	7.51848	0	0	4.49334	25.9044	6.59812	3.92602
zgc:103473	ENSDART00000006673	0.0489334	0.4504	1.44015	4.40447	0	4.29641	0	3.22886	0	0	0	2.53526	0.645772	3.92593
LOC100150294	ENSDART00000111687	0.027584	0.351269	6.05547	26.4568	0	3.65609	4.08961	2.46847	0	0	4.97305	9.04208	2.30623	3.92073
zgc:162472	ENSDART00000050923	0.00265098	0.161483	7.39331	30.1484	14.1401	19.2557	3.32875	4.01844	0	10.4887	4.7838	17.7344	4.52393	3.92013
si:dkey-42i9.9	ENSDART00000091777+ENSDART00000091757+ENSDART00000091774	0.0141065	0.267675	13.4399	7.22703	0	12.3136	6.05112	3.55813	0	0.109856	0.809377	8.24512	2.1057	3.91563
ENSDARG00000075286	ENSDART00000112905	0.00610495	0.201534	7.31843	8.95291	1.55043	3.90918	2.89963	2.14798	0	1.54253	0.349687	5.43274	1.38797	3.91417
ENSDARG00000080691	ENSDART00000118581	0.00142185	0.144144	14.1294	18.5197	81.0702	0	19.0848	17.2793	0	0	0	28.4298	7.27283	3.90905
zgc:173573	ENSDART00000058719	0.0211207	0.314869	11.9198	0.548191	17.444	8.73413	8.19133	2.0459	0	0.635723	1.49881	9.66153	2.47435	3.90467
ENSDARG00000002956	ENSDART00000025912	0.00733205	0.213352	2.88487	9.74723	5.09306	4.15296	1.73184	3.13599	0.177008	0.93547	1.03383	5.46953	1.40283	3.89893
si:ch211-160j6.2	ENSDART00000098586+ENSDART00000098587	0.00135401	0.144144	10.6442	1.88656	15.2682	10.5402	2.39621	7.9209	0	0	1.98671	9.58479	2.46076	3.89505
ENSDARG00000075697	ENSDART00000114188	0.00425137	0.178959	2.67998	1.1709	23.6567	9.51812	5.42983	5.46237	0	0	1.00042	9.25642	2.37852	3.89167
TBC1D9B	ENSDART00000083797	0.0468002	0.444654	2.75249	0	0	4.95299	2.47855	0	0	0	0	1.92637	0.49571	3.88608
sgcb	ENSDART00000074172	0.00975614	0.232743	11.8477	16.6793	1.45252	28.7999	4.74158	6.43949	0	4.00189	3.7347	14.6948	3.78353	3.88389
RP9 (2 of 2)	ENSDART00000047302	0.046184	0.442476	1.22274	1.06845	0	2.25817	1.10105	0	0	0	0.365154	1.13734	0.293241	3.87852
LOC557486	ENSDART00000111435	0.00501396	0.188334	13.5173	14.486	22.9635	2.10147	9.18645	6.86182	0	0.620269	0.456991	13.2671	3.42511	3.87348
zgc:165373	ENSDART00000098667+ENSDART00000044753	0.0265601	0.345584	28.3509	6.03733	67.5957	11.1325	9.46593	11.1675	0	2.19503	13.6988	28.2791	7.30544	3.87097
prkcbp1l	ENSDART00000005015	0.00366241	0.174677	17.067	30.3691	25.7482	18.2065	11.5962	4.04786	0.285597	4.02494	9.5913	22.8477	5.90918	3.86647
zgc:103645	ENSDART00000065880+ENSDART00000037259	0.000200856	0.136066	27.0801	52.166	29.0652	33.1285	6.65045	9.03191	0	0	30.1051	35.36	9.1575	3.86131
SNORA81	ENSDART00000119099	0.00088726	0.143079	6.69289	114.043	36.9247	21.8686	18.0804	0	35.4192	2.71286	1.99874	44.8822	11.6422	3.85512
LOC572364	ENSDART00000081940	0.0430316	0.428482	0.866837	0	0	2.21661	0	0	0	0	1	0.770862	0.2	3.85431
EPB49	ENSDART00000064615	0.00650589	0.204487	33.8505	14.05	30.6275	1.76326	4.57224	5.28958	0	11.5483	4.63327	20.0728	5.20868	3.85372
SNPH (1 of 2)	ENSDART00000109537	0.00284622	0.164425	4.62755	1.61744	15.3181	12.6221	2.0835	0.754555	0	8.2531	0	8.5463	2.21823	3.85275
TOM1L2	ENSDART00000097345	0.0172686	0.293083	2.98509	20.4947	16.7511	6.5428	7.29602	3.82439	0	2.41992	1.65556	11.6934	3.03918	3.84756
SOX13	ENSDART00000019047	0.0140223	0.266865	28.0615	97.7718	20.3808	31.4883	10.8752	15.3487	7.84609	10.7984	13.0476	44.4256	11.5832	3.83535
zgc:123242	ENSDART00000033361	0.000309457	0.136066	15.4541	77.7167	42.0384	70.1647	11.928	12.0852	0	0.767029	42.2897	51.3435	13.414	3.8276
bcmo1	ENSDART00000042986+ENSDART00000105103	0.0223753	0.319684	1.45831	0	1.3155	0.282284	0	0	0	0	1	0.764024	0.2	3.82012
myo5b	ENSDART00000089030+ENSDART00000089058+ENSDART00000089064	0.047876	0.446342	1.4908	28.0076	4.60584	1.05893	4.02728	1.21543	0.185774	0.604272	5.47869	8.79079	2.30229	3.81828
A0AUP9_DANRE	ENSDART00000111541+ENSDART00000109115+ENSDART00000074850	0.00404609	0.176699	3.11759	6.42607	5.86602	3.44991	0.886522	2.6755	0	0.266036	2.35206	4.7149	1.23602	3.81457
zgc:112211	ENSDART00000077666	0.00435632	0.179986	5.16931	8.13061	24.1842	7.34365	2.7929	5.05736	0	5.02872	1.85249	11.2069	2.94629	3.80374
si:dkey-200h23.5	ENSDART00000076938	0.0037969	0.175311	3.86422	3.09522	12.2939	2.47032	4.05958	0	0	1.69683	1.39441	5.43091	1.43016	3.79741
LOC568324	ENSDART00000113893	0.00276477	0.16426	9.12667	15.3593	5.37086	8.16352	6.39205	1.65352	0	0.137013	4.34069	9.50508	2.50466	3.79496
lap3	ENSDART00000089025	0.00290241	0.166149	8.22581	14.9081	5.51305	3.89527	2.74339	0.993539	0	0.987913	6.00483	8.13555	2.14593	3.79115
cyp2j26	ENSDART00000102913+ENSDART00000016501	0.0225545	0.320379	7.73944	0	10.1163	2.89279	2.14437	1.14493	0	0	3.5558	5.18712	1.36902	3.78893
B8JHV8_DANRE	ENSDART00000114456	0.0130494	0.258525	0.940569	0.821882	1.72971	3.47411	1.4116	0	0	0.889573	0	1.74157	0.460235	3.78409
LOC561737	ENSDART00000112973	0.00615638	0.20161	4.16934	4.30563	14.3032	1.50769	2.90112	3.39921	0	1.61316	0.113192	6.07147	1.60534	3.78205
hacl1	ENSDART00000004031	0.0487312	0.44988	6.24123	14.7703	0	0.886645	0.93668	3.81629	0	0	2.48514	5.47455	1.44762	3.78176
PARP11	ENSDART00000113282	0.0128123	0.257348	21.5306	22.9292	22.569	19.4992	11.5115	3.2913	0	5.18171	8.64004	21.632	5.72491	3.77857
zgc:158268	ENSDART00000104471	0.00496036	0.18738	18.9077	59.1709	67.3428	6.12174	23.7571	11.1132	0	5.70339	9.58592	37.8858	10.0319	3.77652
il2rga	ENSDART00000099732	0.00176856	0.146383	1.68059	1.95803	45.741	5.41166	0	3.19705	14.9519	0	0	13.6978	3.62979	3.77372
ENSDARG00000076105	ENSDART00000111465+ENSDART00000115214	0.0190636	0.305147	12.2127	6.66977	99.7188	7.15676	13.7466	3.73382	0	8.97231	15.2725	31.4395	8.34504	3.76745
SLC31A2	ENSDART00000112451	0.00167974	0.146383	33.9822	45.3225	35.5225	14.991	13.6896	15.3108	0	9.06195	5.07415	32.4545	8.62729	3.76185
5S_rRNA	ENSDART00000119479	0.0059577	0.199937	0	4.48058	2.26313	5.82755	0	4.18048	0	0	0	3.14281	0.836095	3.75892
zgc:165409	ENSDART00000101266	0.0084262	0.222029	12.2994	27.102	0	34.3379	10.5938	4.35979	0	0	9.58183	18.4348	4.90708	3.75678
tfpi2	ENSDART00000087421	0.00249614	0.157628	1.54985	62.9739	23.2574	9.02719	8.72251	0	0	15.3911	8.09969	24.2021	6.44265	3.75654
zgc:110060	ENSDART00000060655+ENSDART00000060190	0.0492097	0.451374	0.681002	0	0	2.32188	0	0	0	0	1	0.75072	0.2	3.7536
wu:fd13h10	ENSDART00000110770+ENSDART00000110132	0.0129023	0.257727	10.8304	0	30.541	9.29599	8.07694	5.60178	0	0	3.20538	12.6668	3.37682	3.75112
CYBASC3 (2 of 2)	ENSDART00000035742	0.0391304	0.410491	0.861551	0	7.22483	1.95831	0.775807	0	0	0	2.5729	2.51117	0.669741	3.74947
narg1a	ENSDART00000017785	0.00228097	0.152643	7.37449	41.6497	21.1165	12.0095	10.2038	6.89217	0	1.82264	8.54057	20.5376	5.49183	3.73966
LOC555227	ENSDART00000085412+ENSDART00000085416	0.00784152	0.217237	24.649	4.90589	71.9328	4.21677	10.9816	17.1728	0	3.31871	3.91217	26.4261	7.07704	3.73406
LOC571671	ENSDART00000111438	0.0015616	0.145961	5.28094	6.46037	32.9807	4.50134	7.60858	7.96513	0	0.749192	0.157708	12.3058	3.29612	3.73343
c10orf11	ENSDART00000045890	0.000885225	0.143079	9.05733	8.70586	7.59533	1.80139	0	3.69216	0	0	5.40969	6.78998	1.82037	3.73
tusc3	ENSDART00000054707	0.000942192	0.143383	3.48875	21.3396	27.7163	14.8686	10.9954	6.39974	0	0	5.20933	16.8533	4.52089	3.72788
pols	ENSDART00000089425	0.0484699	0.448339	3.99205	0.951356	0	2.06226	0.653591	1.47939	0	0	0.216758	1.75142	0.469948	3.72683
pnpo	ENSDART00000022724	0.00176905	0.146383	4.95287	8.65577	27.4616	7.30004	0.557493	9.33789	0	1.25473	5.08442	12.0926	3.24691	3.72434
top2a	ENSDART00000106152+ENSDART00000106153	0.0184096	0.302491	1.99944	2.83909	3.41957	0.355056	1.46286	0.611292	0	0	0.821016	2.15329	0.579034	3.71876
LOC100007961	ENSDART00000109507	0.000577522	0.136066	20.2769	17.2963	7.45783	12.3454	5.65155	2.75524	0	0	10.9574	14.3441	3.87284	3.70377
fam164a	ENSDART00000035409	0.0039497	0.176699	26.0769	9.002	32.8228	33.4781	17.9736	10.4988	0.296297	2.21837	3.36496	25.3449	6.8704	3.689
ENSDARG00000058700	ENSDART00000059613+ENSDART00000098778	0.175987	0.611676	0.571271	0.499184	1.51282	0.811563	0.514416	0.465749	0	0	0.170602	0.848709	0.230154	3.68758
jph2	ENSDART00000043429	0.0380143	0.4068	0.61591	4.12613	5.07431	1.98328	0.739484	1.17167	0	1.41468	0.67442	2.94991	0.800051	3.68715
sigmar1	ENSDART00000026383	0.0217957	0.31732	14.8763	83.7721	0.972712	19.4117	5.45754	6.28883	0	15.633	12.9987	29.7582	8.07563	3.68494
LOC100151228	ENSDART00000097541	0.0440982	0.433026	16.3032	6.70397	0	1.63488	2.5907	0	0	2.33232	3.43674	6.16051	1.67195	3.68462
dchs1	ENSDART00000108798	0.038765	0.409522	10.6943	56.0689	0.429094	22.2365	7.87907	7.92629	0	7.8814	6.67774	22.3572	6.0729	3.68147
Q1RLS4_DANRE	ENSDART00000085855	0.0290666	0.360118	4.11537	0	6.25635	0.58464	0	2.796	0	0.926724	0	2.73909	0.744546	3.67888
B8JL60_DANRE	ENSDART00000046792	0.0103132	0.23776	1.37142	6.8906	12.1058	8.03664	2.93296	2.37596	0	1.80662	2.55972	7.10111	1.93505	3.66972
A8E7J6_DANRE	ENSDART00000113572	0.0135422	0.261291	7.12953	15.2915	0	10.1284	5.83635	2.6421	0	2.62713	0	8.13736	2.22112	3.66364
rpa2	ENSDART00000054078	0.0179599	0.298911	7.18759	2.41562	92.7291	24.5061	7.46798	16.6783	0	4.93033	14.1997	31.7096	8.65526	3.66362
LOC794708	ENSDART00000018091	0.03597	0.399156	3.57779	0	6.48556	2.83179	1.84098	1.66681	0.117602	0.776895	0	3.22379	0.880459	3.66149
zgc:66441	ENSDART00000015712	0.0143043	0.268756	95.5343	162.515	282.635	51.7023	58.0738	36.2167	48.1499	24.0801	35.8023	148.097	40.4646	3.65991
il1b	ENSDART00000015991	0.0108795	0.241928	11.9779	0	11.4542	19.8521	7.19052	0	0	2.83211	4.76936	10.821	2.9584	3.65773
b3gnt5	ENSDART00000024948	0.00121271	0.144144	20.2283	11.9431	20.7515	6.21338	2.9538	0.445726	0	9.30724	7.5103	14.7841	4.04341	3.65633
kctd10	ENSDART00000011596	0.0180362	0.299636	18.2409	19.3546	89.7088	5.36779	25.8115	11.1536	0	7.65772	0.778197	33.168	9.08021	3.65278
si:ch211-153j24.6	ENSDART00000029894	0.00149305	0.14443	19.4735	15.6657	39.8363	2.89819	9.46356	10.0803	0	0	7.10781	19.4684	5.33033	3.65238
SMARCC2	ENSDART00000112637	0.0396426	0.412155	5.09802	13.0078	7.4702	3.01283	4.40702	1.82879	0	3.55421	0	7.1472	1.95801	3.65025
CADPS (4 of 4)	ENSDART00000111690	0.0123663	0.254854	3.44621	6.02268	0	3.54943	2.71532	0	0	1.74608	0	3.25458	0.892281	3.64748
zgc:110259	ENSDART00000018095	0.00170591	0.146383	20.9717	89.4056	53.8536	33.6751	19.7429	11.3986	0	2.57593	34.1613	49.4765	13.5758	3.64447
rabep1	ENSDART00000110182+ENSDART00000083000+ENSDART00000082999	0.0420349	0.423438	12.9581	24.644	3.5885	4.11486	5.94862	7.25017	0	1.44182	0.910527	11.3264	3.11023	3.64165
wnt11r	ENSDART00000099880	0.00112284	0.144144	13.4329	19.0414	29.9073	24.8505	13.7088	10.7083	0	2.90391	2.67437	21.808	5.99908	3.63523
ALG11_DANRE	ENSDART00000049514	0.00160292	0.146383	4.98508	10.4941	6.40063	5.98746	2.24448	5.17271	0	0	2.16542	6.96681	1.91652	3.63514
zgc:153278	ENSDART00000035925	0.000819068	0.143079	11.0753	40.4707	19.1084	29.3223	3.62657	11.4922	0	1.22433	18.0409	24.9942	6.87679	3.63457
ENSDARG00000062831	ENSDART00000091241	0.00341588	0.172554	17.7376	11.5252	63.8337	11.6301	22.525	6.67441	1.04647	1.29045	4.48214	26.1816	7.2037	3.63447
zgc:112212	ENSDART00000043522	0.0370727	0.401798	20.4445	35.1339	96.0991	17.8137	16.262	11.1121	0	13.5352	17.5023	42.3728	11.6823	3.62708
mthfd1	ENSDART00000021950	0.00248225	0.157628	8.21479	4.66582	5.80109	2.62578	4.43834	1.17205	0	1.74811	0	5.32687	1.4717	3.61954
mafg2	ENSDART00000046179	0.019056	0.305147	1.08967	0	0.721408	1.08361	0	0	0	0	1	0.723674	0.2	3.61837
cadm3	ENSDART00000079596	0.00945131	0.231768	16.6012	15.4734	0	14.7793	4.98299	8.57198	0	0	2.64411	11.7135	3.23981	3.61548
MFSD1	ENSDART00000111047	0.00338516	0.172554	28.1695	22.2706	0	14.8639	0	6.56176	0	15.2241	0.801181	16.326	4.5174	3.61402
A3KQE0_DANRE	ENSDART00000098324	0.00883976	0.225608	14.0449	21.4771	1.16229	5.40382	3.16178	7.8723	1.0772	0	2.44668	10.522	2.91159	3.61384
LOC555957	ENSDART00000050395	0.0472286	0.445236	6.36018	1.17889	52.825	4.59986	1.04131	7.07095	0	7.10903	7.25216	16.241	4.49469	3.61337
SAMD9	ENSDART00000109892	0.0137175	0.262985	7.594	4.82599	0	1.9615	0	0	0	1.67897	3.29867	3.59537	0.995529	3.61152
LOC792822	ENSDART00000081922	0.00169026	0.146383	21.2688	6.35801	25.4442	8.11034	9.07202	6.84479	0	4.76423	0.501444	15.2953	4.2365	3.61037
B8JKS3_DANRE	ENSDART00000110927	0.00185225	0.147302	19.3643	33.8416	32.6183	3.3819	11.838	13.7597	0	1.00813	4.29737	22.3015	6.18065	3.60828
FRMD4B (2 of 3)	ENSDART00000061947	0.133374	0.611676	5.88351	11.8777	17.2818	3.05509	3.28839	2.48107	2.80083	1.97362	2.66583	9.52452	2.64195	3.60511
B8JLE0_DANRE	ENSDART00000098694	0.101029	0.607639	9.02461	13.9794	10.1388	8.62477	2.95507	4.68213	5.09679	0.665089	1.10253	10.4419	2.90032	3.60025
im:7144367	ENSDART00000111491	0.0102126	0.23776	16.6724	3.97324	38.9668	11.735	4.09448	11.4303	0	4.76125	4.52634	17.8368	4.96247	3.59435
urod	ENSDART00000014568	0.00187779	0.147302	15.5395	28.666	47.6286	14.7172	12.0495	3.87113	0	9.09813	12.1173	26.6378	7.4272	3.58652
ptgisl	ENSDART00000084334+ENSDART00000084343	0.0285938	0.357351	4.28453	6.34444	3.20456	4.01724	0.771625	0	0	0.210214	5.24601	4.46269	1.24557	3.58285
LOC100150564	ENSDART00000114716	0.00371313	0.174677	36.6534	26.7991	93.1023	1.48774	24.9226	24.3943	0	1.81921	4.02099	39.5107	11.0314	3.58165
ENSDARG00000063142	ENSDART00000092000	0.0159682	0.281523	15.5079	9.78685	30.0401	36.7183	17.0678	3.51205	0	3.84138	7.7187	23.0133	6.42798	3.58017
sepw2a	ENSDART00000055745	0.0117023	0.249852	66.1258	300.972	191.789	50.3766	83.1009	94.7893	7.35664	11.487	16.0584	152.316	42.5585	3.57898
pdss2	ENSDART00000012232	0.00773299	0.216574	9.55266	2.33723	20.0689	11.6166	4.47301	4.36136	0	3.09762	3.30921	10.8938	3.04824	3.57381
zgc:103749	ENSDART00000058051	0.0490951	0.451193	8.58394	12.8584	0	4.52941	1.10423	4.99883	0	2.98232	0	6.49295	1.81708	3.57329
ENSDARG00000084821	ENSDART00000120221	0.0422986	0.424906	0	6.03904	3.0503	0	0	0	3.18037	0	0	2.27234	0.636073	3.57244
zgc:66371	ENSDART00000079158	0.00142269	0.144144	5.09679	8.07223	5.76439	13.0331	5.45008	4.93447	0.29318	0.516477	0	7.99164	2.23884	3.56954
acss1	ENSDART00000044328	0.0185615	0.302903	10.8999	0	0	6.71	0	6.17118	0	0	0	4.40246	1.23424	3.56696
ENSDARG00000034319	ENSDART00000001665	0.0286213	0.357351	11.9967	0	0	3.40856	5.40137	0	0	0	0	3.85131	1.08027	3.56513
si:dkeyp-113d7.1	ENSDART00000082133	0.0010891	0.144144	43.6474	41.8069	48.9014	23.3717	13.983	16.0817	0	5.44363	19.8027	39.4319	11.0622	3.56456
arntl1b	ENSDART00000098259+ENSDART00000051823	0.0223031	0.319506	6.46371	6.25562	13.809	10.4391	0	0	0	7.99779	4.97813	9.24186	2.59518	3.56116
im:7140576	ENSDART00000101937+ENSDART00000010350	0.00520387	0.191567	7.04146	15.7613	27.8864	5.19089	5.34554	2.97835	0	7.40536	3.9215	13.97	3.93015	3.55457
gpatch8	ENSDART00000108937	0.00790753	0.217282	17.6886	17.1427	79.7737	18.5497	17.6658	19.4032	0	3.51972	6.24289	33.2887	9.36631	3.55409
rrm1	ENSDART00000012091+ENSDART00000078042	0.00152813	0.14443	17.8222	14.2572	36.0063	27.6009	5.65086	1.93064	0	7.93617	18.1409	23.9216	6.73172	3.55357
LOC556554	ENSDART00000079363	0.00857556	0.22274	44.9532	18.0479	0	30.0323	14.5871	8.25444	0	0	9.9173	23.2583	6.55178	3.54993
zgc:110143	ENSDART00000056639	0.00614634	0.20161	4.14218	25.7889	31.3078	1.32401	13.521	0.422133	0	3.35794	4.79339	15.6407	4.4189	3.53951
zgc:55908	ENSDART00000114009+ENSDART00000005653	0.0130544	0.258525	5.9566	0.594852	11.3423	8.7514	3.37152	3.05255	0	2.4834	0.508244	6.66128	1.88314	3.53732
si:ch211-218c6.2	ENSDART00000042496	0.00940866	0.231768	7.51052	10.535	4.36163	1.12312	2.8476	0.64455	0	1.12157	3.71851	5.88257	1.66645	3.53001
B8JKV2_DANRE	ENSDART00000111890	0.00203641	0.149758	7.25276	12.323	14.5827	6.18207	5.07962	2.62803	0	0.326644	6.25713	10.0851	2.85829	3.52838
LOC559632	ENSDART00000021208	0.00351382	0.172554	21.5023	35.6464	7.89376	10.6771	8.32399	9.17485	0.0924759	2.19927	7.08149	18.9299	5.37441	3.52222
si:ch211-260o22.1	ENSDART00000086648+ENSDART00000100981	0.00139357	0.144144	42.1191	20.1667	24.4467	2.45899	7.27372	15.5231	0	8.88696	0	22.2979	6.33677	3.51881
A4QP83_DANRE	ENSDART00000108656	0.0330255	0.382935	4.46417	16.7179	17.3105	7.3385	5.74268	5.71933	0	0.258497	4.57083	11.4578	3.25827	3.51652
zgc:110011	ENSDART00000109345	0.0291125	0.360217	1.39435	1.2184	0	0.198085	0	0	0	0	1	0.70271	0.2	3.51355
tmem57a	ENSDART00000009149	0.0125371	0.254927	13.179	76.049	4.82894	18.0866	17.6891	6.48734	0.457714	4.03163	11.2873	28.0359	7.99063	3.50859
zgc:165583	ENSDART00000114520	0.0199793	0.310275	3.22209	0	20.6204	7.47639	4.83569	0.87564	0	0	5.45263	7.82973	2.23279	3.5067
si:dkeyp-35b8.5	ENSDART00000084174+ENSDART00000084168+ENSDART00000084166	0.0122329	0.252707	8.45084	0.879101	13.4985	3.48731	3.80489	3.93706	0	1.05457	0.600886	6.57895	1.87948	3.5004
tk1	ENSDART00000023794+ENSDART00000111554	0.0135535	0.261291	6.24241	0	6.245	7.68571	4.49691	2.03574	0	0.674737	0	5.04328	1.44148	3.49869
si:ch211-154o6.3	ENSDART00000103498	0.0050503	0.188942	7.58439	29.5469	9.20548	7.09327	7.3987	3.34937	5.52612	2.81803	0	13.3575	3.81844	3.49815
nfe2	ENSDART00000014840	0.0110083	0.242727	26.997	0.813458	21.9818	14.5475	2.51484	3.0359	0	1.88669	15.5685	16.0849	4.60118	3.49583
minpp1	ENSDART00000012421	0.00866795	0.223828	6.20139	0	20.2863	3.31665	5.91269	4.7585	0	0	0	7.45109	2.13424	3.49122
ENSDARG00000078952	ENSDART00000081436	0.018194	0.300332	9.23717	16.5915	0	1.45806	0	5.02062	0	0	4.75083	6.82169	1.95429	3.49062
ANK3 (3 of 3)	ENSDART00000088106	0.0439805	0.432642	1.40831	0	1.38127	0	0	0	0	0	1	0.697394	0.2	3.48697
pp2cb	ENSDART00000013103	0.00142051	0.144144	39.2158	74.3099	81.0961	22.1592	23.8065	22.6319	0	11.7877	19.6065	54.1953	15.5665	3.48153
ENSDARG00000071829	ENSDART00000106530	0.0148776	0.27309	3.89122	5.44031	0	4.20125	0	0	0	3.46994	1.39447	3.3832	0.972881	3.4775
LOC570766	ENSDART00000092646+ENSDART00000110874	0.0201361	0.311045	1.41085	3.31838	0	3.23697	2.4426	0	0	0	0.421329	1.99155	0.572786	3.47695
NP_001139093.1	ENSDART00000108520	0.0194374	0.307504	11.9139	1.09584	42.62	4.98847	7.34033	6.13466	0	1.01665	7.30307	15.1545	4.35894	3.47665
LOC563623	ENSDART00000052649	0.000550933	0.136066	16.9844	45.2845	52.4735	12.0023	23.5293	18.1078	0	0.706087	3.25137	31.6862	9.1189	3.47478
dpf2l	ENSDART00000054243	0.01683	0.28949	5.87367	25.9191	6.99949	5.75756	3.43792	3.59154	1.75691	6.19009	1.05245	11.1374	3.20578	3.47417
nid1a	ENSDART00000099475	0.0239499	0.330304	0.637099	1.94847	1.82773	1.26711	0	0.519418	0	0.387358	1.14156	1.4201	0.409668	3.46648
nxt2	ENSDART00000087842	0.00663316	0.205278	5.37923	51.7048	65.0524	9.47592	18.4067	12.2797	0	5.23293	11.5663	32.9031	9.49713	3.46453
zgc:73220	ENSDART00000006910	0.0215409	0.315762	1.49255	10.4337	20.9153	2.12035	4.70401	4.25898	0	2.11743	1.56005	8.74047	2.5281	3.45733
zgc:162722	ENSDART00000079457+ENSDART00000088903	0.0410307	0.419868	9.0497	17.1387	38.444	7.23758	10.5636	9.94704	0	4.07573	1.40133	17.9675	5.19753	3.45693
si:rp71-1g18.1	ENSDART00000075895	0.0126997	0.256344	5.36561	0	2.60498	2.59166	3.38213	0.437451	0	0	0	2.64056	0.763915	3.45662
zgc:56106	ENSDART00000028294	0.00369321	0.174677	12.6632	2.32953	71.7748	6.24903	4.80122	14.1277	0	0	14.7286	23.2541	6.73152	3.45451
ENSDARG00000036863	ENSDART00000067762	0.00187807	0.147302	20.0576	27.4583	51.3451	25.265	9.63273	9.2665	0	11.653	14.3758	31.0315	8.98561	3.45346
zgc:85910	ENSDART00000078874	0.00443553	0.182202	8.05728	0	12.2146	14.4324	5.04723	7.42582	0	0	0.104617	8.67608	2.51553	3.449
zmynd8	ENSDART00000040235	0.00478132	0.18531	7.83894	8.37193	7.22712	2.37572	4.54899	2.98245	0	0.635479	1.1965	6.45343	1.87269	3.44608
zgc:152898	ENSDART00000082690	0.0495785	0.452283	2.97114	9.51949	0	0.562785	1.78363	0	0	0	2.95763	3.26335	0.948252	3.44144
VEZF1 (2 of 2)	ENSDART00000029843	0.00186607	0.147302	11.7979	21.7229	17.2951	24.4224	4.93247	5.4964	0	3.58659	13.3382	18.8096	5.47072	3.43823
surf6l	ENSDART00000051344+ENSDART00000114812	0.028314	0.356042	24.0297	4.19949	17.3934	9.8315	11.928	1.9591	0	2.33761	3.95583	13.8635	4.03612	3.43486
zgc:158464	ENSDART00000098396	0.0220796	0.31903	17.4199	0	0	4.12452	7.84309	0	0	0	0	5.38609	1.56862	3.43366
nbas	ENSDART00000047834	0.01097	0.242429	6.16265	1.40478	9.77604	3.24817	1.2868	0.364081	0	2.85996	2.9873	5.14791	1.49963	3.43279
apex1	ENSDART00000067374	0.039384	0.411569	8.57981	6.42612	0.540969	8.44503	2.75926	1.49893	0	0.37261	4.11788	5.99798	1.74973	3.42794
sertad2	ENSDART00000077899	0.0223433	0.3196	8.37064	18.5364	10.9316	2.70411	4.7497	2.24366	2.69112	1.58026	3.52708	10.1357	2.95836	3.42611
PK-G12rRNA	ENSDART00000117930	0.00342802	0.172554	182.505	87.4543	122.125	33.4544	21.2054	14.3994	100.24	7.15894	12.307	106.385	31.0622	3.42489
a2bp1	ENSDART00000055534	0.0313304	0.374821	1.09436	21.516	9.66016	1.39921	6.89814	3.12277	0	0	2.28771	8.41744	2.46172	3.41933
nt5c2b	ENSDART00000065125	0.0105336	0.238896	6.09519	39.8053	21.2382	9.02358	6.64407	11.5079	5.90502	3.12075	0.670615	19.0406	5.56967	3.41861
ggcx	ENSDART00000097670	0.0029852	0.167886	20.4716	54.1913	51.5547	5.98758	14.6389	11.7813	0	3.41677	18.5205	33.0513	9.67151	3.41739
acss2	ENSDART00000055054	0.0474026	0.445403	8.5537	10.1734	0	4.92815	3.42329	0.774857	0.21868	0.192617	4.04453	5.91381	1.73079	3.41682
ENSDARG00000043896	ENSDART00000025671	0.0124135	0.254927	23.7122	14.504	56.8132	9.52836	14.0315	12.1517	1.8706	4.94299	5.26039	26.1394	7.65143	3.41628
setdb1a	ENSDART00000088336+ENSDART00000060442	0.00331149	0.172554	9.74744	17.9557	12.6738	7.20376	5.33757	2.47	0	2.56279	7.04131	11.8952	3.48233	3.41586
bmp8	ENSDART00000103253	0.00177901	0.146578	6.14126	18.2455	33.9717	27.3366	17.3275	4.67309	0	1.82546	7.58053	21.4237	6.28132	3.41071
cog8	ENSDART00000013150	0.019662	0.307835	2.32619	15.5837	0	12.0069	7.68049	1.89651	0	0	1.38937	7.47919	2.19327	3.41006
zgc:111958	ENSDART00000026666	0.00246647	0.157628	12.3661	11.7062	50.0308	15.9573	5.10373	2.1004	0	20.8851	4.92395	22.5151	6.60263	3.41002
atp7a	ENSDART00000054977	0.0169837	0.290618	1.71497	0.874161	2.9646	1.4618	1.54429	0	0	0.347568	0.682868	1.75388	0.514945	3.40596
fgfr2	ENSDART00000007408+ENSDART00000080916+ENSDART00000080914	0.0114038	0.246849	3.55458	9.3181	10.7858	0.41877	2.65441	2.40329	0	3.78208	0	6.01932	1.76796	3.40468
A8E7S7_DANRE	ENSDART00000100628	0.014461	0.27033	10.6192	11.831	37.3779	22.4026	6.9327	8.65769	2.80988	8.07062	3.72625	20.5577	6.03943	3.40391
A8WG83_DANRE	ENSDART00000114237	0.0226534	0.320816	3.33942	4.08523	3.8321	3.0362	0	2.72258	0.307346	1.6243	0.598361	3.57324	1.05052	3.40141
B8A657_DANRE	ENSDART00000049716+ENSDART00000101385	0.00576617	0.198267	6.46163	8.58231	4.7912	2.05622	2.32742	4.21446	0	1.04765	0.463122	5.47284	1.61053	3.39816
tbc1d20	ENSDART00000045752	0.0158441	0.280549	15.0004	10.1478	0	7.83658	5.22873	6.31207	0	0.196135	0.433516	8.2462	2.43409	3.3878
elmod2	ENSDART00000111938+ENSDART00000074215	0.0370013	0.401798	1.3687	3.80542	0.329504	1.30806	0.448176	0	0	0.958261	1.11476	1.70292	0.504239	3.37722
pp2ca1	ENSDART00000063492	0.0039069	0.176303	31.4363	35.8875	10.9655	6.91498	2.73945	6.20071	0	11.0981	11.5079	21.3011	6.30922	3.37618
taf5	ENSDART00000015007	0.0039069	0.176303	19.2746	15.5948	46.4212	6.82861	9.64242	11.8343	0	7.61977	3.55314	22.0298	6.52992	3.37367
zgc:110528	ENSDART00000025198	0.00777536	0.216888	8.44549	0	6.65625	8.74132	0	6.39367	0	2.44518	0	5.96076	1.76777	3.37191
camsap1l1	ENSDART00000089569	0.0314955	0.374927	5.84977	0.524267	7.01734	1.40636	1.89093	0.489152	0	2.7967	0.313555	3.69944	1.09807	3.36905
B8JMG6_DANRE	ENSDART00000109735	0.0184342	0.302546	16.9759	27.6447	0	0.657721	4.86386	11.9529	0	0	0	11.3196	3.36335	3.36557
ENSDARG00000075589	ENSDART00000104988	0.00117637	0.144144	15.4702	2.70361	20.1424	15.8237	6.26875	2.52253	0	0	11.3189	13.535	4.02203	3.36521
si:ch211-154h20.7	ENSDART00000061189	0.00539806	0.193084	21.3543	19.1262	27.8036	3.94375	7.2109	8.70494	0	5.19339	5.73944	18.057	5.36973	3.36273
C3orf63	ENSDART00000019093+ENSDART00000009092+ENSDART00000114195	0.00175263	0.146383	14.3473	10.8778	4.79883	4.52194	7.29334	5.24989	0	0	0.301608	8.63647	2.56897	3.36185
NACC2 (1 of 2)	ENSDART00000112073	0.0202495	0.311045	67.7667	59.6129	135.496	29.4629	31.5351	40.0465	0	11.2454	26.0779	73.0846	21.781	3.35544
A5WV29_DANRE	ENSDART00000113521	0.0396755	0.412347	4.33517	11.3644	0	0.821154	0	3.14169	0	0	3.02082	4.13018	1.2325	3.35105
WNK3	ENSDART00000035702	0.0179555	0.298911	10.7399	12.0208	27.7485	7.71439	9.12769	3.83693	5.05333	1.125	2.59468	14.5559	4.34753	3.34809
NDUFAF4 (1 of 2)	ENSDART00000098579	0.00391469	0.176303	2.33974	8.17799	2.06534	6.4816	2.10688	0	0	0.474189	4.54175	4.76617	1.42456	3.3457
mrpl10	ENSDART00000066303	0.0215434	0.315762	4.60187	0	0.677027	20.4843	1.38129	0	0	0	8.24569	6.44079	1.9254	3.34518
TCF4	ENSDART00000098728	0.00142051	0.144144	53.4162	90.3401	50.1935	22.031	27.929	26.6916	0	13.2702	12.8645	53.9952	16.1511	3.34313
zgc:92643	ENSDART00000012918	0.036702	0.401035	37.8467	92.5987	140.01	41.6442	7.43566	36.4661	0	18.9665	53.8404	78.0249	23.3417	3.34272
kdelr3	ENSDART00000059956	0.00212382	0.150553	12.2003	21.3216	30.8587	15.3322	12.6763	8.41649	0	8.74923	0	19.9282	5.9684	3.33895
c1qc	ENSDART00000014927	0.00505893	0.189017	49.3982	0	0	28.8725	0	29.3422	0	0	0	19.5677	5.86844	3.33439
dhx38	ENSDART00000076056	0.0871503	0.577296	8.72149	20.0357	14.466	11.7905	4.81344	5.84897	0.129466	3.36407	6.46936	13.7534	4.12506	3.33411
ccdc43	ENSDART00000076640	0.00575838	0.198267	4.24638	18.058	21.4906	5.95209	0.509836	4.15442	0	0.803229	13.1885	12.4368	3.73119	3.33319
cog2	ENSDART00000026189	0.00797713	0.217282	8.91851	3.80152	18.9133	2.16315	1.17526	1.5961	0	2.3806	7.53543	8.44912	2.53748	3.32973
LOC100002289	ENSDART00000115182	0.0162853	0.284998	10.5971	35.1875	28.3746	8.53088	5.40737	19.8712	0	0.286358	5.48542	20.6725	6.21007	3.32887
zgc:92151	ENSDART00000050126	0.0115212	0.248259	9.57461	3.40854	10.4864	20.0503	4.78984	3.18024	0.326373	0.143738	7.94255	10.8799	3.27655	3.32055
smcr7l	ENSDART00000089325	0.0106743	0.241059	5.76137	4.63161	8.84907	6.87519	3.73535	4.1335	0	0.186823	1.78937	6.52931	1.96901	3.31604
B8JMI8_DANRE	ENSDART00000067837	0.00118367	0.144144	21.3585	38.2837	45.4418	25.5187	14.7945	2.67896	0	17.5366	14.2287	32.6507	9.84776	3.31554
FAM185A	ENSDART00000011149	0.00313772	0.170706	11.4563	5.46036	10.1127	7.98961	0.93783	5.09463	0	7.17653	0	8.75474	2.6418	3.31393
Q6PGZ1_DANRE	ENSDART00000017898	0.00150772	0.14443	8.28436	8.79019	13.3197	4.53947	2.66424	3.37706	0	0	7.15695	8.73343	2.63965	3.30856
ppig	ENSDART00000065256	0.0460857	0.442063	18.8665	48.3868	32.5506	16.9167	10.1492	10.7871	0.225506	11.9178	11.0489	29.1802	8.82568	3.30628
rcan1	ENSDART00000060324	0.00370885	0.174677	2.18497	10.0236	24.35	5.43203	5.90253	4.45343	0	0	5.54632	10.4976	3.18046	3.30067
NP_001121845.1	ENSDART00000112915	0.00748878	0.213924	5.70887	7.48272	0	5.87987	0	2.32718	0	0	4.9015	4.76786	1.44574	3.29788
NP_001119870.1	ENSDART00000083770	0.0147591	0.272861	9.38615	3.64522	5.67699	4.9386	5.0086	3.96791	0	0	0	5.91174	1.7953	3.29289
gramd1a	ENSDART00000111956	0.0136111	0.261825	3.06053	2.34004	4.05238	0.65218	1.03348	2.18331	0	0.620269	0	2.52628	0.76741	3.29196
ypel5	ENSDART00000037042	0.054203	0.467539	46.0235	27.9763	30.4694	17.6248	25.2262	14.2748	0	1.82494	5.0794	30.5235	9.28107	3.28879
zgc:77513	ENSDART00000102647+ENSDART00000038847	0.00159092	0.146383	45.1295	73.6116	133.674	25.2175	17.6098	40.064	0	18.4958	29.5003	69.4082	21.134	3.2842
si:dkey-217m5.1	ENSDART00000019744	0.00674716	0.206509	6.10322	7.80914	23.1852	4.52099	8.04743	3.7319	0	2.82725	1.23679	10.4046	3.16868	3.28359
ENSDARG00000079061	ENSDART00000109768	0.0461596	0.442474	34.062	27.2835	73.0801	8.60257	16.188	16.1993	18.2871	1.53406	2.26048	35.7571	10.8938	3.28233
golim4a	ENSDART00000109191	0.00195917	0.149758	21.0646	26.9844	20.0384	12.0281	13.2593	9.17043	0	5.05662	3.05371	20.0289	6.10802	3.27911
nav3	ENSDART00000005847+ENSDART00000036886	0.0107643	0.241059	41.8095	21.423	30.5015	22.519	17.8454	8.17995	0	7.15894	11.2674	29.0632	8.89033	3.26909
si:ch211-135j15.1	ENSDART00000104279	0.0175666	0.295776	33.8497	28.2992	93.2733	21.2626	23.0666	11.6356	15.4927	5.41401	12.0758	44.1712	13.5369	3.26301
kctd9	ENSDART00000005496	0.0283255	0.356042	5.28499	21.3143	0	6.69944	2.92862	4.97167	0	0	4.85626	8.32467	2.55131	3.2629
LOC564816	ENSDART00000008808	0.010756	0.241059	30.9761	35.14	0	20.6903	3.91484	12.4057	0	0.220275	16.7159	21.7016	6.65134	3.26274
B8A543_DANRE	ENSDART00000113929	0.00355977	0.172882	38.8021	13.8705	93.0235	22.2999	16.6761	15.8174	0	20.3747	11.5877	41.999	12.8912	3.25797
LOC799088	ENSDART00000115201	0.00916795	0.229745	5.55652	4.85536	5.2552	3.4958	2.50176	1.61791	0	1.9305	1.30379	4.79072	1.47079	3.25723
rnf26	ENSDART00000113279	0.00402617	0.176699	15.4593	32.2461	5.9427	5.24251	9.87922	7.31829	0	0.808539	4.61669	14.7226	4.52455	3.25395
zgc:158860	ENSDART00000064028	0.0359278	0.399156	4.26728	5.32686	2.15246	2.8579	1.09788	1.24252	0	1.72968	1.54744	3.65113	1.1235	3.24977
parvb	ENSDART00000011751	0.032033	0.377354	21.0568	46.7993	0	12.3557	2.4732	21.2726	0	3.89644	3.28086	20.053	6.18462	3.2424
B8A494_DANRE	ENSDART00000111199	0.00822527	0.220554	294.243	118.418	137.241	232.345	80.2399	65.0812	15.8043	104.97	35.7584	195.562	60.3708	3.23935
acad11	ENSDART00000066778	0.0138699	0.264661	2.7515	13.424	7.4888	10.4236	2.47766	1.30857	7.28055	1.95173	0.136949	8.52196	2.63109	3.23895
TSC1 (1 of 2)	ENSDART00000080667	0.0413471	0.421123	8.37736	4.03361	0	0.485759	4.00274	0.975707	0	0	0	3.22418	0.995689	3.23814
si:dkeyp-59a8.1	ENSDART00000061437	0.00240178	0.156772	27.8689	91.0954	48.2898	21.9952	9.29457	28.6118	0	16.7352	18.4948	47.3123	14.6273	3.23453
LOC557335	ENSDART00000114416	0.01137	0.246713	5.27743	17.8926	4.0063	0.779715	0.380176	1.20473	7.2857	0	1.95428	6.989	2.16498	3.22821
ENSDARG00000075080	ENSDART00000103558	0.0199216	0.309806	8.59223	2.50267	1.89613	0	3.86855	1.16752	0	0	0	3.24776	1.00721	3.22449
zgc:101828	ENSDART00000098384	0.0351	0.39457	56.3786	96.4759	264.039	11.7914	26.794	22.9823	79.9948	7.3	29.2303	107.171	33.2603	3.2222
adar	ENSDART00000103213+ENSDART00000025629	0.00322359	0.171259	8.3106	5.58608	16.7033	8.10091	7.36837	3.62853	0	0.621891	3.39821	9.67524	3.0034	3.22143
NUB1	ENSDART00000105526	0.0121955	0.252431	13.9854	0.894193	12.7969	6.00887	9.52195	1.9467	0	1.1061	0.509335	8.42134	2.61682	3.21816
si:dkey-60a16.3	ENSDART00000035385	0.00318177	0.170832	11.7426	27.9657	22.5091	10.1399	12.2325	8.25953	0	4.57301	3.05981	18.0893	5.62498	3.21589
ENSDARG00000011581	ENSDART00000059786+ENSDART00000099491	0.00216332	0.150553	21.3412	27.0677	37.1568	24.385	12.9789	11.4839	0	10.6186	7.65916	27.4877	8.54812	3.21564
LOC571101	ENSDART00000112700	0.0251964	0.337705	16.9719	20.0751	20.097	6.35111	14.3509	7.76219	2.0954	0	0.494479	15.8738	4.94059	3.21293
zgc:152845	ENSDART00000101191+ENSDART00000065017	0.00249923	0.157628	21.7545	21.6806	36.392	16.1753	16.154	7.16456	0.267799	2.47676	11.3015	24.0006	7.47292	3.21167
si:ch211-153c20.1	ENSDART00000105658	0.00279451	0.16426	43.641	86.3313	77.313	77.3247	38.2061	15.8133	0	34.15	22.6263	71.1525	22.1591	3.21098
sppl2	ENSDART00000017126+ENSDART00000029801	0.0462063	0.442476	5.61731	12.7474	0	3.18839	0.404197	3.11064	0	0.727771	4.15551	5.38828	1.67962	3.20803
zgc:85981	ENSDART00000078271	0.00554448	0.195147	2.50489	0	9.21298	2.60958	0	0	0	5.58426	0	3.58186	1.11685	3.20711
cript	ENSDART00000066305	0.00960867	0.232532	30.2286	12.9832	18.9949	12.5191	5.99766	6.26566	0.94309	6.64553	9.33334	18.6815	5.83706	3.20049
cygb1	ENSDART00000055794	0.00502063	0.188334	3.23575	2.82744	23.5641	5.51615	5.82743	7.91418	0	0	0	8.78587	2.74832	3.19681
efr3a	ENSDART00000036979	0.0390137	0.410293	1.99006	0	6.851	3.78836	1.4336	3.08269	0.183157	0.241992	0	3.15736	0.988289	3.19477
aldh8a1	ENSDART00000053399	0.0448179	0.436214	2.28989	0	12.8017	1.84341	3.43665	0	0	0	3.19126	4.23376	1.32558	3.19389
prdm1b	ENSDART00000062445	0.0314221	0.374821	3.14765	68.7614	0	26.3826	11.3375	0	0	22.9653	4.23	24.5729	7.70657	3.18857
ADAMTS1	ENSDART00000060939	0.00395307	0.176699	20.1701	39.3171	94.0903	8.64035	10.0594	15.1795	0.142798	33.5831	4.63348	40.5545	12.7196	3.18834
timm9	ENSDART00000064406	0.00171559	0.146383	31.2701	30.9674	20.242	51.5308	22.5264	10.1976	0	6.75992	13.0737	33.5026	10.5115	3.18722
pknox1.1	ENSDART00000053210	0.104503	0.611676	20.6507	22.7935	18.8284	13.5104	12.2339	2.65835	0	8.15018	6.73506	18.9458	5.95549	3.18123
Q58EF5_DANRE	ENSDART00000064817	0.00426807	0.178959	7.41919	22.2042	1.80099	6.95633	5.67869	3.47804	0	0	5.92682	9.59519	3.01671	3.18068
sas	ENSDART00000113179	0.00242234	0.156875	26.3863	25.288	58.9806	41.3545	9.96398	22.2063	0	12.0753	15.5056	38.0024	11.9502	3.18005
hmbox1	ENSDART00000030835	0.00299067	0.167886	14.7627	21.2997	4.5458	9.65698	2.4732	4.47844	0	1.25243	11.5855	12.5663	3.95792	3.17497
SNORD58	ENSDART00000117407	0.0035376	0.172554	26.8658	46.9514	7.905	10.1777	8.06402	7.30111	0	18.1494	2.67437	22.975	7.23779	3.17431
alkbh3	ENSDART00000067057	0.0103062	0.23776	15.2598	28.0018	31.4303	7.65973	6.87055	10.7823	0	3.7112	11.089	20.5879	6.4906	3.17196
tnfb	ENSDART00000017569	0.0161808	0.284041	7.17288	0	9.94973	14.4116	0	2.50626	0	2.49207	7.49727	7.88354	2.49912	3.15452
LOC797907	ENSDART00000016515	0.0159348	0.281427	16.4508	2.15624	13.0693	5.84262	1.48136	6.70607	0	4.00086	2.70204	9.37976	2.97807	3.14961
sp5l	ENSDART00000024283	0.0257904	0.341651	6.17306	0	2.17963	5.87564	0	3.52296	0	2.12683	0	3.55708	1.12996	3.14797
GPR125	ENSDART00000112969	0.012576	0.255353	3.41841	8.06504	7.8455	3.64222	3.0782	3.06568	0.157308	1.45488	1.37816	5.74279	1.82685	3.14355
fgfr1b	ENSDART00000075269+ENSDART00000004803	0.00646043	0.203971	6.81684	10.2887	4.39788	6.87561	4.48635	1.16055	0	2.88494	2.76317	7.09476	2.259	3.14067
SPRYD3 (2 of 2)	ENSDART00000109749	0.00655072	0.204992	29.2894	85.3116	12.9272	42.6496	24.1766	18.9044	0	13.356	11.298	42.5445	13.547	3.1405
DOCK1 (1 of 2)	ENSDART00000052289	0.00183324	0.147302	19.5695	38.3946	36.1785	42.4883	18.2869	10.8372	0	17.8101	7.49816	34.1577	10.8865	3.13763
ENSDARG00000058941	ENSDART00000112477+ENSDART00000081912	0.0053841	0.193069	69.9695	105.16	123.707	23.3214	33.2639	47.0051	1.19377	26.0799	20.8067	80.5396	25.6699	3.13751
dapk3	ENSDART00000108859	0.00472688	0.18531	17.0351	16.4948	50.1919	10.4651	12.4376	5.63048	0	9.70423	9.76211	23.5467	7.50689	3.13668
A2BHM4_DANRE	ENSDART00000097828	0.0134237	0.261172	31.6646	37.6297	6.14921	14.3947	13.6863	9.29365	0	0	12.8604	22.4596	7.16808	3.13328
TRIM69	ENSDART00000085792	0.00121068	0.144144	26.3308	88.6382	83.4453	49.4253	40.8128	28.1536	0	22.0455	7.86332	61.9599	19.775	3.13324
zgc:171628	ENSDART00000081316	0.043085	0.428796	42.9982	18.7862	52.2896	5.84851	18.1237	11.9339	10.104	2.78117	4.91775	29.9806	9.57211	3.13208
zdhhc3	ENSDART00000017017	0.00843658	0.222029	6.58706	43.9263	13.0062	6.79668	12.4874	3.95709	0	6.04255	5.59079	17.5791	5.61556	3.13042
pter	ENSDART00000092575+ENSDART00000110399	0.00534082	0.193069	7.26338	34.6635	32.598	11.9914	10.0289	9.55803	0	5.22715	9.80297	21.6291	6.92341	3.12405
btbd7	ENSDART00000020710	0.00638501	0.202957	7.23794	7.29762	11.2218	3.21655	5.34777	3.32876	0	2.33198	0.609655	7.24348	2.32363	3.11731
LOC560951	ENSDART00000087118	0.0219248	0.318103	1.19741	16.4794	16.7795	10.5466	0	1.70841	6.8878	1.09204	8.40335	11.2507	3.61832	3.10939
SBNO2 (2 of 2)	ENSDART00000074354	0.00819889	0.220554	6.49558	5.35159	21.7065	6.85493	2.17253	2.42092	0	6.61983	5.04351	10.1021	3.25136	3.10705
chst14	ENSDART00000063152	0.00758678	0.214994	4.73907	36.2343	22.1365	14.2503	4.97866	10.9471	0	8.00379	7.19421	19.34	6.22476	3.10695
si:ch211-173p18.2	ENSDART00000102920	0.010317	0.23776	12.1495	19.4634	11.3204	31.0679	3.64679	9.35504	12.1137	2.46231	2.21728	18.5003	5.95903	3.10458
si:ch211-112m17.3	ENSDART00000061141	0.0136831	0.262502	2.93684	6.41561	43.4227	1.80793	10.5782	0	0	7.34081	4.09287	13.6458	4.40238	3.09964
CK083_DANRE	ENSDART00000110718	0.000564754	0.136066	33.2625	150.915	62.6754	66.1549	5.76001	10.4302	0	35.2617	74.8822	78.252	25.2668	3.09703
mbnl3	ENSDART00000111691+ENSDART00000111601+ENSDART00000113479+ENSDART00000021379	0.012654	0.256344	60.5548	40.1751	51.0041	41.5791	7.57335	16.8716	23.7378	10.6816	19.2559	48.3283	15.624	3.0932
A8WGB5_DANRE	ENSDART00000114277	0.00463098	0.184162	17.5105	14.6208	12.5372	4.31181	6.65751	3.80695	0	1.57725	7.78578	12.2451	3.96549	3.08791
B8A4K8_DANRE	ENSDART00000080289	0.00424372	0.178959	10.142	18.2925	13.9453	10.1964	8.07886	3.28625	0	2.84601	7.10594	13.144	4.26341	3.08299
B8JI97_DANRE	ENSDART00000112900	0.0148513	0.27309	1.68208	2.20473	8.35201	5.85452	1.89334	3.42843	0	0.511353	1.50698	4.52334	1.46802	3.08125
wu:fc56c05	ENSDART00000098269	0.00146471	0.144144	17.5987	11.9055	13.0291	3.70986	3.06721	9.25677	0	6.44305	0	11.5608	3.7534	3.08009
pank1b	ENSDART00000020824	0.0110232	0.24285	9.85775	30.1484	60.3675	16.4549	21.6369	10.0461	2.26817	2.24757	11.2235	29.2072	9.48445	3.07948
LOC100000500	ENSDART00000087208	0.0120831	0.251987	328.4	1217.15	943.429	810.708	625.078	242.623	145.392	151.179	175.199	824.921	267.894	3.07928
ENSDARG00000075578	ENSDART00000109193	0.120203	0.611676	7.62037	19.9763	18.4983	4.4656	3.43098	1.5532	5.91762	4.2471	5.40482	12.6402	4.11075	3.0749
A2BHL7_DANRE	ENSDART00000090102	0.031782	0.376263	13.9042	10.7082	45.6618	5.22276	5.7297	4.61123	18.7616	0	1.61869	18.8743	6.14424	3.07186
paf1l	ENSDART00000064444	0.00459345	0.184162	2.01849	5.29135	9.20577	8.79373	3.63521	3.2913	0	0	3.41583	6.32734	2.06847	3.05895
pcyt1ab	ENSDART00000027772	0.00411625	0.177308	5.29854	17.1969	22.0493	22.7968	7.49762	3.70271	0	3.68174	12.6587	16.8354	5.50815	3.05645
fam8a1	ENSDART00000021533	0.0375834	0.404513	12.1655	0	20.6878	14.0294	10.9547	1.16686	0	2.90064	4.16731	11.7207	3.83791	3.05392
cyp1a	ENSDART00000038200	0.0104793	0.238896	119.995	105.705	117.224	167.349	61.4932	51.301	12.3457	32.4253	51.5669	127.568	41.8264	3.04994
zgc:85680	ENSDART00000043403	0.00128722	0.144144	42.7263	54.4202	135.839	32.3037	48.2555	7.67532	0	18.7861	34.1697	66.3223	21.7773	3.04547
klhl18	ENSDART00000022909	0.0361504	0.399484	4.65692	0	22.1981	6.96858	4.47301	6.07475	0	0	3.33773	8.45589	2.7771	3.04487
LOC566368	ENSDART00000047251+ENSDART00000100463	0.0236195	0.327026	2.65482	5.25602	10.1507	0.804247	1.36606	1.73081	0	0	4.64926	4.71644	1.54923	3.04439
LOC564688	ENSDART00000092683	0.0465105	0.443897	10.666	2.28247	43.0404	4.45295	8.62444	10.4705	0	3.79392	1.95015	15.1105	4.96781	3.04168
LOC792539	ENSDART00000082070	0.0107831	0.241101	4.86105	9.34482	64.7932	14.0877	16.6336	9.51154	0	0	12.1941	23.2717	7.66785	3.03497
ripk2	ENSDART00000110901+ENSDART00000109121+ENSDART00000043126	0.00536811	0.193069	6.8199	13.9815	16.6709	7.52725	1.41719	3.20779	0.120707	5.84765	7.99	11.2499	3.71667	3.02688
KIAA0922	ENSDART00000111426	0.00567083	0.197875	24.3441	32.137	17.4454	12.3089	19.4463	8.32309	1.38527	2.75865	3.71317	21.5588	7.12529	3.02567
ENSDARG00000009217	ENSDART00000078767	0.0292031	0.360597	8.43549	0.614253	39.2475	12.9823	3.79798	10.6026	0	1.85206	9.13187	15.3199	5.07689	3.01757
gli3	ENSDART00000058992	0.0234278	0.325002	1.88512	0.705962	6.00241	2.41025	2.54626	1.86625	0	0.109158	0.0402118	2.75094	0.912377	3.01513
LOC100002956	ENSDART00000108694	0.0373681	0.403061	11.5473	7.56765	0	23.5814	10.3981	1.1768	0	1.17013	4.95714	10.6741	3.54043	3.01491
NCOA7 (1 of 2)	ENSDART00000108778	0.00573979	0.198267	6.90461	3.67247	5.29986	1.27942	4.5955	1.71325	0	0	0.806855	4.28909	1.42312	3.01386
xrcc3	ENSDART00000010564	0.0464425	0.443694	1.37228	16.7877	0	21.8344	5.76665	0	0	9.45598	1.36604	9.9986	3.31773	3.01368
zgc:110605	ENSDART00000075943	0.000665006	0.139124	18.3472	40.08	52.7747	2.42669	22.2182	24.7584	0	0.12822	0.188935	28.4072	9.45875	3.00327
aco1	ENSDART00000022852	0.0368248	0.40176	23.9772	1.12241	122.078	31.0214	7.71105	24.4354	0	23.2557	18.7962	44.5497	14.8397	3.00207
slc25a20	ENSDART00000059140	0.00240866	0.156772	48.2905	31.2081	42.627	28.5845	17.2126	14.764	0	5.91292	24.9368	37.6775	12.5653	2.99855
zgc:158620	ENSDART00000083710+ENSDART00000114553+ENSDART00000109569	0.00210727	0.150553	11.4802	10.0315	18.3187	13.0472	0.795202	2.87988	0	9.67263	8.70283	13.2194	4.41011	2.99752
B8A4X1_DANRE	ENSDART00000111807	0.00821152	0.220554	19.0834	21.2232	5.35987	3.94333	3.1244	9.90083	2.39504	5.27398	0	12.4024	4.13885	2.99659
smfn	ENSDART00000003435	0.00761744	0.215221	6.22249	26.1978	72.4039	13.8223	15.7908	4.61191	0	15.5917	13.5146	29.6616	9.90181	2.99558
rbmx2	ENSDART00000049103	0.0107225	0.241059	15.0964	29.0987	17.2453	4.28927	7.1968	8.68792	0	5.57918	5.9669	16.4324	5.48616	2.99525
SCARF2	ENSDART00000114953	0.00312411	0.170617	43.0026	51.4844	15.7753	15.709	27.6592	15.0255	0.385499	5.9988	3.5024	31.4928	10.5143	2.99525
LOC562072	ENSDART00000079460	0.00293882	0.167226	30.1394	11.7753	37.093	3.33477	14.3528	16.1846	0	1.0572	2.81272	20.5856	6.88146	2.99146
fam86a	ENSDART00000077223	0.0490704	0.451112	4.80775	25.7316	0	15.8798	3.78811	12.739	0	0	2.87153	11.6048	3.87973	2.99113
zgc:158863	ENSDART00000083534	0.00453452	0.183935	28.0341	9.59659	93.3724	33.5852	19.5186	28.5108	0	10.3089	10.5297	41.1471	13.7736	2.98739
fn1b	ENSDART00000103753	0.0354531	0.396975	1.65795	1.81093	0	0.942133	0	0	0	1.84807	0	1.10275	0.369614	2.98352
zgc:162271	ENSDART00000100108	0.0105213	0.238896	5.67339	37.8893	53.8361	10.0171	11.3122	11.2332	0	9.527	12.9491	26.854	9.00431	2.98235
LOC100150026	ENSDART00000097663	0.0278405	0.353217	5.01637	14.2459	0	14.6091	4.51712	5.11222	0	4.57495	0	8.46785	2.84086	2.98074
COL4A3BP (1 of 2)	ENSDART00000108553	0.00845426	0.222029	8.54603	18.5197	38.9258	8.54707	13.5441	9.47575	0.157308	5.12673	2.96049	18.6346	6.25287	2.98017
FARP1 (1 of 3)	ENSDART00000108619	0.00900989	0.227934	14.2882	4.85536	31.356	12.4044	6.79049	11.649	0.182643	3.37838	4.38549	15.726	5.27719	2.97999
Q5BLC5_DANRE	ENSDART00000113514	0.00839533	0.222029	21.4678	5.5173	6.13089	19.5544	6.25422	3.08865	0	6.91012	5.84536	13.1676	4.41967	2.97931
zgc:158660	ENSDART00000057867	0.00127115	0.144144	57.3252	27.8678	71.4487	29.5928	20.3572	41.1412	0	7.36348	9.28302	46.5586	15.629	2.97899
ARHGEF12 (1 of 2)	ENSDART00000040542	0.00543882	0.194055	11.8358	5.77949	3.68741	2.27486	1.8808	4.54096	0	0	3.48261	5.89439	1.98087	2.97565
wu:fq40e10	ENSDART00000057606	0.00317756	0.170832	9.41963	5.87928	15.145	12.4259	3.02934	10.971	0	0	4.01862	10.7175	3.60379	2.97394
grna	ENSDART00000013299+ENSDART00000103523	0.0297288	0.364599	12.783	1.69151	3.40061	1.20001	4.43705	3.15643	0	0.427986	0	4.76879	1.60429	2.97252
gale	ENSDART00000005727	0.011065	0.243209	2.6678	37.2985	10.2046	10.1065	7.60725	1.45001	0	7.9299	8.36534	15.0694	5.0705	2.97197
JUB	ENSDART00000111923	0.0725986	0.534689	16.3671	17.7217	36.904	18.399	12.175	5.80167	0.327469	4.32661	14.9821	22.348	7.52258	2.97078
zgc:101621	ENSDART00000047682	0.0347107	0.393026	20.9025	41.6269	18.8801	12.9828	9.19224	10.3042	11.4085	3.3496	5.51639	23.5981	7.95417	2.96675
KIAA1602	ENSDART00000109062+ENSDART00000110841	0.00778729	0.217009	6.81929	7.34561	12.1229	5.39564	3.29897	5.59584	0	0.387746	4.06704	7.92085	2.66992	2.9667
TMEM38B	ENSDART00000060930	0.00818444	0.220554	16.9715	8.47423	67.6823	17.0493	9.82442	14.3308	0	12.5299	9.77456	27.5443	9.29192	2.96433
si:dkey-211g8.5	ENSDART00000104530	0.00122871	0.144144	70.3949	9.92128	3.00672	40.0019	30.6721	3.70271	0	0	17.6317	30.8312	10.4013	2.96417
si:ch211-97m8.1	ENSDART00000019481	0.00322597	0.171259	20.873	35.5429	47.0075	25.0908	10.1208	15.7085	0	10.6299	17.7413	32.1286	10.8401	2.96386
zgc:154125	ENSDART00000105677	0.00460944	0.184162	18.4181	4.5483	26.3309	16.8368	6.12927	12.0781	0	1.94752	7.77216	16.5335	5.58541	2.96013
LOC561135	ENSDART00000111308	0.0133163	0.260003	4.88345	2.77369	0	1.52626	0	0	0	0.0989715	3.79177	2.29585	0.778147	2.95041
cdx4	ENSDART00000114973+ENSDART00000052709	0.00672983	0.206509	0.803824	0.702392	4.96686	2.05548	3.61912	0	0	0	0	2.13214	0.723825	2.94566
OGFR (4 of 4)	ENSDART00000028264	0.0369371	0.401798	2.96422	2.59017	0	1.40368	0.889737	0	0	0	2.06552	1.73952	0.591051	2.9431
zgc:110388	ENSDART00000002556+ENSDART00000115381	0.00545377	0.194102	5.5305	16.9142	13.7303	13.9458	2.49004	6.7634	0	4.20319	7.84512	12.5302	4.26035	2.94111
rab3d	ENSDART00000023757	0.0348897	0.393247	0	1.28461	0.64885	0.417697	0	0	0	0	1	0.587788	0.2	2.93894
nr3c2	ENSDART00000053818	0.0230147	0.3226	1.79612	8.94597	1.82329	3.98051	2.10257	2.05009	0	0.582422	2.30645	4.13647	1.40831	2.9372
bscv	ENSDART00000025910	0.00428217	0.17926	29.2901	20.7053	19.0281	10.9402	6.51967	9.65924	0	9.20435	8.64878	19.9909	6.80641	2.93707
A2BF67_DANRE	ENSDART00000088146	0.0299401	0.365201	9.76315	0	49.5542	5.20117	6.59361	17.9094	0	2.96801	0	16.1296	5.49421	2.93575
wu:fc59a02	ENSDART00000055756	0.020496	0.311529	8.4191	3.51843	9.20885	8.00826	2.63694	1.19373	3.5374	1.0386	4.04465	7.28866	2.49027	2.92686
col8a1b	ENSDART00000019846	0.0490279	0.450867	16.7932	13.6621	0	3.78419	5.21444	5.9014	0	3.52079	0	8.55987	2.92733	2.92413
LOC563709	ENSDART00000058388+ENSDART00000084788	0.00402035	0.176699	3.01696	16.2217	47.7954	19.3401	11.1444	18.9189	0	6.42012	0.450486	21.5935	7.3868	2.92326
axin2	ENSDART00000020575+ENSDART00000019803	0.0479404	0.446629	0	6.41006	9.47027	7.11061	1.65141	7.01374	0	0	1.16777	5.74773	1.96659	2.9227
SH3BP2	ENSDART00000065012	0.00144275	0.144144	35.1263	41.04	99.1167	19.9605	43.0031	24.4549	0	4.79929	11.4329	48.8109	16.738	2.91617
adrbk2	ENSDART00000022369	0.0412251	0.420432	6.5549	2.7275	0	3.37008	2.24858	2.54482	0	0.632602	0	3.16312	1.0852	2.91478
dtwd1	ENSDART00000082496	0.0120001	0.251204	2.53569	3.32358	52.88	3.24204	14.2708	10.3366	0	2.05561	0	15.4953	5.3326	2.90577
NP_001116172.1	ENSDART00000110384	0.00503634	0.188668	29.1569	25.0307	124.397	5.52281	33.1643	25.4394	0	18.6605	2.13863	46.0269	15.8806	2.89832
hs2st1	ENSDART00000089327	0.0135524	0.261291	9.63858	4.4919	17.4417	2.73856	5.20759	1.57164	0	3.12548	4.89332	8.57769	2.95961	2.89826
PRR12 (2 of 2)	ENSDART00000112009	0.03081	0.371231	9.08005	17.3199	14.613	8.68347	5.98271	6.68061	1.27392	0.942557	6.61372	12.4241	4.2987	2.8902
ERF (2 of 2)	ENSDART00000091183	0.0372942	0.402568	103.855	168.056	280.288	6.6666	99.4075	100.038	11.3285	12.9407	18.0346	139.716	48.3499	2.8897
B0S541_DANRE	ENSDART00000043201	0.0335861	0.386507	6.60857	4.46223	12.9486	4.86485	2.97543	2.44904	1.19802	3.24689	2.63141	7.22108	2.50016	2.88825
si:dkey-69h6.7	ENSDART00000110783+ENSDART00000115227	0.0433326	0.429803	17.0652	6.94169	38.3087	11.5364	10.3328	3.40417	0	6.79785	11.4302	18.463	6.39301	2.888
sema3ga	ENSDART00000033701	0.129804	0.611676	2.69303	12.9426	12.1237	12.3956	8.00254	2.41515	0	4.47548	2.49313	10.0387	3.47726	2.88697
zgc:171485	ENSDART00000091519	0.00718465	0.21269	15.2007	16.6981	57.889	4.07212	14.079	1.77042	0	10.9145	13.8778	23.465	8.12834	2.88681
ints6	ENSDART00000009932	0.220643	0.611676	42.8154	41.6455	35.5181	24.4187	24.3427	7.00684	6.61554	15.0111	9.56633	36.0994	12.5085	2.88599
CCDC88C	ENSDART00000062010	0.0125355	0.254927	15.8053	14.7316	34.8127	20.3578	12.8769	4.418	1.45466	8.23685	10.1593	21.4268	7.42913	2.88417
zgc:194210	ENSDART00000113437	0.0140453	0.266936	0.568208	3.47555	3.76176	0.161442	0	0	0	3.45472	0	1.99174	0.690943	2.88264
tnfsf10l	ENSDART00000101447	0.0398773	0.413684	57.5011	122.822	113.003	49.2142	50.4999	35.8833	0	25.1296	37.0291	85.635	29.7084	2.88252
waslb	ENSDART00000028016	0.0130831	0.258532	14.5715	36.9856	51.8584	13.209	17.9116	13.9542	0	2.62503	16.0939	29.1561	10.1169	2.88191
ehmt1b	ENSDART00000034840	0.0182343	0.300824	63.5308	94.3288	183.058	71.9094	59.9987	28.6351	8.31907	36.2192	45.9661	103.207	35.8276	2.88064
zgc:162310	ENSDART00000114685+ENSDART00000100852	0.00134425	0.144144	14.9956	34.1306	56.1916	9.77564	16.3225	28.9983	0	1.95244	2.68382	28.7734	9.99141	2.87981
LOC563338	ENSDART00000077582	0.014354	0.269213	13.9768	23.8052	2.823	8.21154	6.61286	2.70391	0.109014	3.84086	7.92346	12.2041	4.23802	2.87967
kat2b	ENSDART00000090757	0.00183555	0.147302	21.2739	37.876	37.7926	17.3778	22.988	15.8267	0	7.22182	3.65306	28.5801	9.93792	2.87586
ENSDARG00000040881	ENSDART00000059918	0.0350481	0.394142	20.5792	0	3.4452	11.0892	6.39002	2.31419	0	0	6.56951	8.7784	3.05474	2.8737
zgc:153912	ENSDART00000103940	0.00416038	0.17771	2.34622	14.3511	7.93903	11.7769	0.352119	1.91284	0	9.03453	4.55432	9.10332	3.17076	2.87102
zgc:56310	ENSDART00000018553	0.00347075	0.172554	50.866	66.671	32.1446	32.1892	29.1478	15.0801	0.531988	7.49736	26.9284	45.4677	15.8371	2.87096
NP_001108531.1	ENSDART00000061973	0.0046152	0.184162	17.4952	61.5868	43.6826	20.4514	29.7075	15.0786	0	3.64701	14.032	35.804	12.493	2.86592
LOC572121	ENSDART00000114694	0.0153003	0.275889	6.01581	14.557	8.57813	12.4906	4.5837	4.90461	0	3.56384	5.11322	10.4104	3.63307	2.86545
LOC557513	ENSDART00000083883	0.0475847	0.445439	1.83764	6.24461	2.88378	19.0864	3.12565	0.166467	2.25506	3.97259	3.5976	7.51311	2.62347	2.86381
phpt1	ENSDART00000067004	0.0221741	0.319117	5.94229	16.6158	41.1762	6.41575	12.3071	10.6583	0.546904	2.89034	4.25899	17.5375	6.13231	2.85985
B0UX57_DANRE	ENSDART00000112018	0.0314091	0.374821	5.07645	0	1.12027	6.12997	2.28561	3.10407	0	0	0	3.08167	1.07794	2.85887
galcb	ENSDART00000028044	0.00149074	0.14443	8.33322	8.00984	12.9954	10.8913	0.250129	10.1909	0	5.74217	1.4102	10.0575	3.51869	2.8583
si:dkeyp-34c12.2	ENSDART00000077117	0.00761435	0.215221	10.6095	10.4459	22.4238	10.4019	5.92056	8.28432	0	1.81708	7.54165	13.4703	4.71272	2.85828
zgc:123256	ENSDART00000080925	0.00904041	0.228074	14.3799	4.75445	42.197	22.9682	6.2994	7.60458	0	10.082	12.8831	21.0749	7.37381	2.85807
zgc:76867	ENSDART00000114682	0.00226821	0.152643	10.8773	25.9219	17.4574	19.9478	5.34257	19.3485	0	4.80974	2.95303	18.5511	6.49077	2.85807
zgc:112080	ENSDART00000041740	0.0172242	0.292665	2.48369	2.79036	7.98661	2.82272	1.278	1.1571	0	4.60218	0	4.02084	1.40746	2.85682
galnt10	ENSDART00000092411	0.0131593	0.258899	8.13264	16.1509	0	9.0327	9.32051	4.82213	0	0	0.441581	8.32907	2.91684	2.85551
psmb8	ENSDART00000104838	0.00226014	0.152643	49.4053	66.6335	44.5591	89.1063	38.2019	15.7615	1.48274	3.91807	50.0359	62.4261	21.88	2.85311
hnrnpm	ENSDART00000088360	0.0110091	0.242727	6.76409	23.0512	22.3905	9.99362	7.30909	0	9.02682	5.48344	5.454	15.5498	5.45467	2.85074
adh8b	ENSDART00000042766+ENSDART00000102295+ENSDART00000008498	0.000907956	0.143092	32.5625	43.8034	55.7851	39.9783	13.5034	44.2532	0	3.64701	14.0747	43.0323	15.0957	2.85064
LOC556735	ENSDART00000106167	0.00878266	0.224956	5.89546	14.9394	8.32645	6.36518	0.530872	0.480648	0.542594	5.49616	8.53888	8.88163	3.11783	2.84866
zgc:153184	ENSDART00000109786	0.00311365	0.170372	24.5406	23.3933	105.358	57.3655	27.1206	10.9132	30.7993	0	23.6517	52.6645	18.497	2.84719
cmpk2	ENSDART00000045967	0.00144647	0.144144	24.2722	9.22144	49.1389	19.3397	29.4588	9.03399	0	4.7053	1.57577	25.4931	8.95477	2.84687
mgat4b	ENSDART00000115340+ENSDART00000001159	0.0347511	0.393064	5.32646	6.64904	0	4.75887	1.93362	3.67645	0	1.74078	0	4.18359	1.47017	2.84565
LOC100001282	ENSDART00000019941	0.0012635	0.144144	1.15534	2.69215	5.9491	4.37684	0	0	0	6.24402	0	3.54336	1.2488	2.8374
hif1an	ENSDART00000042049	0.00260888	0.160323	11.1962	32.9545	36.2813	26.8721	14.0616	10.8096	0	3.22451	19.1816	26.826	9.45545	2.8371
zgc:110323	ENSDART00000074597	0.00175263	0.146383	7.21845	36.7942	1.59297	15.0402	10.8334	15.2032	0	0	0.718562	15.1615	5.35103	2.83337
klhl8	ENSDART00000027066	0.00261393	0.160323	16.6119	13.2534	7.22555	5.60909	6.28694	10.2066	0	0.19517	2.15691	10.675	3.76913	2.83221
B8K0E9_DANRE	ENSDART00000059042	0.0576672	0.48012	10.6192	15.6586	21.4816	8.80012	4.58196	5.59142	0	5.82878	8.98527	14.1399	4.99749	2.8294
C20orf95	ENSDART00000114200	0.0178807	0.298911	1.50313	6.56728	10.7806	5.2317	4.73737	2.45096	0	1.6755	1.79556	6.02068	2.13188	2.82412
arl13b	ENSDART00000102184	0.0182763	0.300994	1.36541	6.36326	3.71626	7.17702	0.819679	3.71066	0.104722	0.830171	2.78636	4.65548	1.65032	2.82096
zgc:194598	ENSDART00000092217	0.00463182	0.184162	12.8164	10.2501	4.60202	2.28363	2.15169	4.25046	0	0	6.87642	7.48804	2.65571	2.8196
si:dkeyp-39e9.2	ENSDART00000044526	0.00209127	0.150553	45.5441	59.2255	20.1014	18.6462	24.8652	24.8518	0	4.50614	9.42439	35.8793	12.7295	2.81859
stom	ENSDART00000005750+ENSDART00000080505	0.00379318	0.175311	28.2583	60.4315	57.7675	26.4121	22.0978	20.6135	0	15.9754	18.0225	43.2173	15.3418	2.81696
A5PLF0_DANRE	ENSDART00000016102	0.000624667	0.139124	77.0355	55.8219	22.2246	44.7364	52.7879	27.267	0	2.89404	5.72333	49.9546	17.7344	2.81681
irf10	ENSDART00000030643	0.00226161	0.152643	15.4006	30.439	18.1259	15.0024	13.5377	14.9475	0	0.445886	6.13222	19.742	7.01266	2.81519
A9JR89_DANRE	ENSDART00000112400	0.0234275	0.325002	14.2037	0	62.6895	3.32346	13.5425	21.1166	0	0	0.998055	20.0542	7.13143	2.81208
DMWD	ENSDART00000027060	0.00586558	0.198577	2.85925	4.99689	5.99429	2.23406	1.93101	4.37082	0	0	0.853873	4.02112	1.43114	2.80973
mtmr7b	ENSDART00000103294	0.0164396	0.286292	1.3521	9.74723	7.45953	6.05061	0.913151	3.30704	0	4.1104	2.6246	6.15237	2.19104	2.80797
mrpl3	ENSDART00000020928+ENSDART00000104399+ENSDART00000111756	0.00308264	0.170302	14.6694	9.37536	42.6191	45.0641	27.4964	11.2429	0	3.3937	7.64815	27.932	9.95623	2.80548
snrk	ENSDART00000104323	0.00464171	0.184298	12.5467	8.16889	14.7127	3.70465	6.75668	8.02289	0	0.897465	1.76325	9.78325	3.48806	2.80479
acsl1	ENSDART00000039917	0.00484699	0.185717	7.27219	3.43488	7.63376	0.94934	5.48653	2.88433	0	0.239	0	4.82254	1.72197	2.80059
lpcat1	ENSDART00000103855	0.0434388	0.430133	16.0849	11.8504	63.0577	16.2194	7.66802	18.2564	6.0957	10.4827	5.36863	26.8031	9.5743	2.79948
tcf3	ENSDART00000020529+ENSDART00000078298	0.0220408	0.318953	26.8886	66.3724	35.4606	48.5106	25.4152	13.3208	12.7572	6.9316	20.7579	44.308	15.8365	2.79784
mia3	ENSDART00000060505+ENSDART00000041476	0.00167974	0.146383	18.2613	27.5	40.1745	15.8332	20.7643	13.8355	0	0.907556	9.98233	25.4423	9.09794	2.79649
ENSDARG00000078313	ENSDART00000111420	0.00570668	0.198267	11.2287	4.90589	10.3248	3.32329	5.89819	3.43297	0	3.98246	0	7.44566	2.66272	2.79626
ENSDARG00000076430	ENSDART00000114629	0.000921075	0.143092	16.5579	25.0788	45.7969	8.46815	12.922	0	17.7791	0	12.1971	23.9754	8.57966	2.79445
sms	ENSDART00000114081+ENSDART00000007205	0.00797776	0.217282	14.259	13.289	3.00365	13.6273	3.5018	4.22734	0	1.31356	10.726	11.0447	3.95375	2.79348
LOC571623	ENSDART00000098512	0.0161261	0.283605	3.89394	10.2077	2.78254	8.85093	3.33943	1.8141	0	2.93122	3.43323	6.43379	2.3036	2.79293
ENSDARG00000067926	ENSDART00000097883	0.00244065	0.157416	37.4015	43.5758	45.8542	29.5186	18.7106	20.3286	0	18.529	12.4105	39.0875	13.9957	2.79282
HCFC1 (2 of 2)	ENSDART00000014945	0.00593447	0.19974	7.56794	23.352	16.44	11.4904	9.2638	5.49518	0	3.35513	8.22801	14.7126	5.26843	2.79259
adka	ENSDART00000057605	0.0260706	0.342814	6.75345	5.68269	19.8713	3.90872	3.60375	6.52562	0.460415	2.94018	2.68909	9.05405	3.24381	2.79118
grn1	ENSDART00000051972	0.0029229	0.166672	30.7207	1.62692	13.5589	22.7471	12.5742	12.1436	0	6.03741	0	17.1634	6.15104	2.79032
gnl2	ENSDART00000075222	0.00370086	0.174677	16.0599	31.4687	21.9089	13.9656	9.64103	5.35639	0	6.31236	16.0595	20.8508	7.47386	2.78983
A4QP73_DANRE	ENSDART00000110821	0.0212265	0.31517	12.0407	0	23.9999	7.50425	8.74382	2.53331	0	0	8.23548	10.8862	3.90252	2.78953
calrl	ENSDART00000025570	0.00903459	0.228074	28.6029	76.8152	40.4206	34.6694	30.4822	21.822	19.9249	6.80735	1.88078	45.127	16.1834	2.78847
si:dkey-239i20.2	ENSDART00000063892	0.0165021	0.287012	0.828616	7.24056	8.04579	3.13908	5.47176	0.900746	0	0.447823	1.81467	4.81351	1.727	2.78721
A5PLI5_DANRE	ENSDART00000111547	0.0675831	0.517097	119.914	49.3453	129.852	113.107	94.1687	40.3563	0	26.2809	24.1514	103.055	36.9914	2.7859
LOC556974	ENSDART00000109045	0.00352778	0.172554	5.36561	2.93034	18.9453	12.7677	7.24741	7.10857	0	0	3.60532	10.0022	3.59226	2.78439
RABGAP1L (2 of 2)	ENSDART00000114028	0.0148292	0.27309	37.8632	39.9445	4.27972	9.44596	18.2948	12.0466	0	5.24053	5.51576	22.8834	8.21954	2.78402
ENSDARG00000073944	ENSDART00000113668	0.0234655	0.325367	12.7878	0.705738	11.8525	8.14635	4.9697	4.77389	0	1.11851	4.1807	8.3731	3.00856	2.78309
LOC793651	ENSDART00000109493	0.0157298	0.279566	4.62571	2.20473	10.7648	1.7922	4.92268	1.02853	0	0	2.7628	4.84686	1.7428	2.78107
srf	ENSDART00000076035+ENSDART00000076040	0.0298337	0.364708	13.5021	11.4408	31.0604	9.41632	8.8424	4.3365	11.2575	1.85921	3.13096	16.3549	5.88531	2.77894
LOC100151172	ENSDART00000110993	0.0387917	0.409522	5.42176	0	22.4067	1.40042	3.10684	9.64426	0	0.399569	0	7.30722	2.63013	2.77827
GNAL (1 of 2)	ENSDART00000064907	0.0108608	0.241702	8.70993	32.9803	21.7839	4.12452	7.84309	5.91757	0	4.11884	12.572	16.8997	6.09029	2.77485
zgc:171495	ENSDART00000054579+ENSDART00000090430	0.045711	0.440327	1.33858	17.1305	0.196932	8.5012	1.83929	4.62242	0	5.7915	0	6.79181	2.45064	2.77144
LOC563884	ENSDART00000028981	0.00596836	0.199937	11.6818	53.469	13.9945	17.5438	23.543	8.61698	0	5.63696	5.81435	24.1723	8.72225	2.77134
LOC572069	ENSDART00000083864	0.00195124	0.149758	4.72892	26.6714	15.1793	8.42807	12.7748	4.55641	0	7.49293	0	13.7519	4.96484	2.76987
tjp2b	ENSDART00000115057+ENSDART00000092355+ENSDART00000018739	0.150863	0.611676	107.242	208.804	198.624	125.676	58.5889	46.462	15.1356	59.1498	109.916	160.086	57.8505	2.76724
llgl2	ENSDART00000034550	0.00343433	0.172554	54.5592	49.3772	111.007	19.1641	35.3623	40.6931	0.137951	14.6419	14.9505	58.527	21.1572	2.7663
LOC558658	ENSDART00000113353	0.00130391	0.144144	29.3702	32.6003	63.4127	32.4771	13.581	18.7678	0	3.2175	35.7951	39.4651	14.2723	2.76516
zgc:174224	ENSDART00000106620	0.0231028	0.322801	6.91114	22.1432	3.0503	24.3817	7.26054	6.57365	0	6.06954	5.67576	14.1216	5.1159	2.76033
zgc:113531	ENSDART00000056657	0.00169896	0.146383	108.898	151.432	286.054	43.2505	79.0809	91.1698	0	37.2581	59.9713	147.409	53.496	2.75551
isoc1	ENSDART00000084278	0.019565	0.307835	13.9978	11.761	16.6333	8.3367	8.24155	7.90078	0	6.87404	0	12.6822	4.60327	2.75504
LOC558330	ENSDART00000112893+ENSDART00000113285	0.0175195	0.295381	2.60584	13.0115	53.7267	3.70192	5.36342	1.5175	21.5848	4.67762	0	18.2615	6.62867	2.75493
ephx1	ENSDART00000062898	0.00166353	0.146383	23.8397	33.2248	22.5088	37.0396	3.80429	13.5315	0	5.13731	30.4601	29.1532	10.5866	2.75377
prss35	ENSDART00000003552+ENSDART00000112902	0.00603788	0.201081	5.35686	9.88188	1.70755	6.00352	5.35969	0.485263	0	4.22201	0.3555	5.73745	2.08449	2.75244
B8JLT3_DANRE	ENSDART00000112575	0.0205792	0.311529	1.2976	8.50396	31.2127	9.03269	5.25807	6.3475	0	1.05193	10.0753	12.5117	4.54655	2.75192
si:dkey-9i23.11	ENSDART00000109351	0.00176589	0.146383	29.1465	50.9371	47.6447	40.1794	9.72064	11.4413	0	19.6901	35.4615	41.9769	15.2627	2.75029
MLL3 (1 of 6)	ENSDART00000113582+ENSDART00000108809	0.0155015	0.277884	24.1501	17.9038	19.2439	5.04936	12.2509	10.7801	0.586264	5.39518	1.14218	16.5868	6.03092	2.75029
zgc:110561	ENSDART00000019206	0.0441158	0.433026	11.6802	14.3936	0	15.9976	1.34843	4.88346	0.275642	0.728371	11.8954	10.5179	3.82627	2.74885
si:dkey-85n7.5	ENSDART00000010293	0.00213821	0.150553	24.2744	89.184	75.9703	25.8637	45.7043	41.8302	0.507755	6.03774	3.95412	53.8231	19.6068	2.74512
ZNF687 (2 of 2)	ENSDART00000112368	0.00407759	0.176864	7.97727	9.50542	9.20221	7.0572	6.53032	1.77375	0	0.808366	6.2806	8.43553	3.07861	2.74005
hdgfrp2	ENSDART00000113824+ENSDART00000062365+ENSDART00000020937	0.00745222	0.213386	17.9036	7.24279	24.1804	19.1978	12.8816	6.48737	0	2.68776	9.20814	17.1312	6.25297	2.73968
sort1a	ENSDART00000020187	0.0217987	0.31732	2.74231	19.5125	4.32267	4.56365	4.05685	6.06852	0	1.90552	2.22287	7.78528	2.85075	2.73095
LOC556971	ENSDART00000099089	0.00328666	0.172554	27.664	46.7867	42.1434	15.5933	22.5	12.7321	0	7.77687	17.5889	33.0468	12.1196	2.72673
armc2	ENSDART00000062987	0.00932798	0.23137	3.31159	0	7.79521	1.56818	0	0	0	5.81664	0	3.16874	1.16333	2.72386
nr1d4a	ENSDART00000103169	0.00908306	0.228627	10.7453	7.77052	17.6619	10.0012	4.33747	1.20834	0	9.01126	6.63916	11.5447	4.23924	2.7233
si:dkey-158b13.2	ENSDART00000087055	0.0165721	0.287546	8.5385	4.78418	2.61785	6.05575	1.87816	2.01931	0	3.32885	2.8808	5.49907	2.02143	2.72039
zgc:64103	ENSDART00000101157+ENSDART00000101789	0.00963028	0.232532	11.9346	7.37193	31.1969	7.77572	6.29985	3.3552	0	8.84095	8.35718	14.5698	5.37064	2.71286
MRPL53	ENSDART00000005255	0.000413638	0.136066	21.1942	47.0116	46.7713	27.7929	19.0848	19.9377	0	0	26.7779	35.6925	13.1601	2.71218
msh6	ENSDART00000018840+ENSDART00000111881	0.0459131	0.441372	4.58803	18.709	0.191511	4.01936	4.4757	5.29913	0	2.78953	0.114179	6.87699	2.53571	2.71206
ENSDARG00000067590	ENSDART00000109239+ENSDART00000097306	0.0353866	0.396698	4.25088	31.774	0	9.36032	3.82782	0	0	3.44606	13.6468	11.3463	4.18413	2.71175
cnot10	ENSDART00000104172+ENSDART00000081407	0.0466839	0.444318	7.52291	11.5234	0.371517	14.9085	3.28459	2.9492	0	2.61581	6.98945	8.58159	3.16781	2.709
si:ch211-14a17.7	ENSDART00000044552+ENSDART00000109170+ENSDART00000112834	0.0169804	0.290618	3.21803	18.9807	0.710155	2.74297	0	6.55904	0	4.56533	0.720764	6.41297	2.36903	2.70701
ENSDARG00000014825	ENSDART00000041880	0.00146927	0.144144	19.9193	25.7605	21.4515	14.4885	15.067	11.0432	0	0.64592	10.9455	20.405	7.54031	2.70612
kbtbd8	ENSDART00000104072	0.00327206	0.172514	10.0625	17.5855	53.1555	31.9852	16.4232	6.66561	0	3.69631	25.3549	28.1972	10.428	2.70399
ypel1	ENSDART00000051664	0.0532648	0.464365	8.82069	36.2901	23.8452	25.0618	11.2523	11.0867	0.338259	5.21403	15.6953	23.5045	8.71732	2.69629
zgc:153460	ENSDART00000102686+ENSDART00000087023	0.00617686	0.20161	15.8999	25.0688	25.5532	4.32116	7.47001	10.9904	0	12.3292	2.06447	17.7108	6.57081	2.69537
zgc:162913	ENSDART00000093240	0.00109162	0.144144	26.6183	12.7268	49.2096	6.84944	10.4017	29.8907	0	3.66429	0.299968	23.851	8.85134	2.69462
nfia	ENSDART00000063467+ENSDART00000090242+ENSDART00000090237	0.0355251	0.397189	65.3214	127.519	84.6671	43.2035	52.9264	31.4528	30.722	18.7056	15.2293	80.1778	29.8072	2.68988
wu:fc32f04	ENSDART00000058357+ENSDART00000004357	0.0145542	0.270805	9.04284	2.47831	9.33149	7.13406	3.71481	6.91172	0	0.687258	1.69398	6.99668	2.60155	2.68942
mdkb	ENSDART00000003042	0.0104655	0.238871	21.1942	145.434	37.417	82.3569	33.1178	25.4107	0	41.6903	33.1359	71.6006	26.671	2.68459
ppp2r5c	ENSDART00000110252+ENSDART00000020266+ENSDART00000052781+ENSDART00000109320	0.00670885	0.206509	11.9033	14.5803	13.558	12.5185	8.94499	6.74766	0.263391	7.4988	1.057	13.14	4.90237	2.68034
mgst1	ENSDART00000035259	0.0358983	0.399156	7.56934	45.197	1.1136	25.9869	12.496	9.25677	0	15.3406	0.188373	19.9667	7.45635	2.67781
rnf180	ENSDART00000079701	0.00733555	0.213352	12.7361	26.8236	0	8.35072	18.8202	0.53249	0	0	3.02326	11.9776	4.47519	2.67645
kdsr	ENSDART00000111128	0.0119888	0.251204	16.7724	5.32942	0	20.3615	6.86505	0.621558	0	12.3608	0	10.6158	3.96947	2.67436
zgc:101723	ENSDART00000016394	0.00186909	0.147302	57.2465	63.6211	62.7978	36.4782	37.0353	32.6253	0	14.418	18.9216	55.0359	20.6	2.67164
nrp1b	ENSDART00000098267+ENSDART00000098265	0.0210647	0.31463	24.1627	20.0279	25.0462	35.6993	11.6871	5.96614	3.68522	12.7042	15.0914	26.234	9.82683	2.66963
phf10	ENSDART00000102563	0.00514712	0.190316	9.81677	19.4655	15.9978	18.988	5.09987	9.23478	0	4.28516	11.501	16.067	6.02417	2.66709
vps26bl	ENSDART00000077785	0.00738782	0.213386	9.75464	27.8958	99.8048	36.03	27.5493	14.4597	0	13.6589	25.8205	43.3713	16.2977	2.6612
zgc:158331	ENSDART00000048866	0.0215145	0.315663	1.44178	0.629923	14.4768	6.75916	0	1.17546	0	3.65252	6.13558	5.82692	2.19271	2.6574
Q1LYC0_DANRE	ENSDART00000092917+ENSDART00000093000	0.0401347	0.415127	2.39257	0	5.26775	1.52953	2.15445	0	0	2.18203	0	2.29746	0.867296	2.64899
zgc:113125	ENSDART00000063615+ENSDART00000020497+ENSDART00000114310	0.00386783	0.17558	10.4077	48.3048	29.566	7.84726	7.68744	29.4068	0	4.25946	4.02722	24.0314	9.07619	2.64775
ENSDARG00000071158	ENSDART00000104991	0.00228034	0.152643	39.449	4.05542	33.4568	21.5378	25.7715	18.9189	0	1.88118	0	24.6248	9.31433	2.64375
gchfr	ENSDART00000015230	0.0208403	0.313683	12.0291	24.0256	0	9.03269	11.6057	2.80205	0	0	6.92805	11.2719	4.26715	2.64154
zgc:153048	ENSDART00000097538	0.00415511	0.17771	42.3883	25.4192	82.1707	13.4605	34.4276	21.6838	0	9.09607	12.1622	40.8597	15.4739	2.64055
si:dkey-177p2.14	ENSDART00000077782	0.0210154	0.314557	10.638	0.715048	2.16701	17.2051	7.36867	4.00293	0	0	3.17688	7.6813	2.9097	2.6399
pbx2	ENSDART00000004751	0.0229166	0.3226	8.15873	6.64312	22.3422	4.3201	6.67886	8.31463	1.70658	2.10447	0.830621	10.366	3.92703	2.63966
zgc:158398	ENSDART00000088077	0.00507163	0.189122	5.1995	17.849	48.5197	13.6124	12.3739	13.3228	0	0	14.6403	21.2952	8.06741	2.63965
LOC566664	ENSDART00000085365	0.352576	0.611676	9.82372	22.4648	6.45757	10.5708	3.76427	3.91937	6.92529	5.25271	3.49549	12.3292	4.67143	2.63928
dpp3	ENSDART00000011305	0.0210418	0.314557	7.15918	1.56395	1.87612	2.79689	3.02188	1.4592	0	0	1.87074	3.34903	1.27036	2.63628
CASKIN1 (1 of 2)	ENSDART00000031390	0.0788832	0.555448	20.3639	37.5049	51.6454	15.7555	16.5035	13.5374	13.4078	4.82554	11.1804	31.3174	11.8909	2.63372
atrxl	ENSDART00000080644	0.0509385	0.457806	30.5568	6.1946	32.6913	22.3647	7.70438	9.3671	0	13.4757	13.0675	22.9518	8.72292	2.63121
bub3	ENSDART00000089231	0.00333745	0.172554	19.8008	60.077	36.8991	22.8161	25.2594	8.9685	0	9.58654	22.5031	34.8983	13.2635	2.63115
si:ch211-134j6.3	ENSDART00000110455+ENSDART00000109454	0.0048538	0.185717	13.4184	23.4503	7.28903	0	8.36511	12.6229	0	0	0	11.0394	4.1976	2.62994
zgc:85777	ENSDART00000036947	0.0459768	0.441561	33.9844	73.8948	13.0808	38.5111	12.0985	28.3514	12.9112	10.8919	11.5651	39.8678	15.1636	2.62917
ENSDARG00000070428	ENSDART00000103341	0.00611064	0.201534	14.7097	53.6633	22.0737	19.5386	14.5703	11.3929	0	11.6266	14.716	27.4963	10.4611	2.62842
chmp6l	ENSDART00000022767	0.00795131	0.217282	74.6064	75.8952	101.242	56.3159	48.1299	41.7608	3.58696	10.8324	42.2325	77.0149	29.3085	2.62773
RALGAPA2	ENSDART00000084745	0.0211999	0.31517	8.31144	6.47749	1.53673	4.05283	4.65237	2.38083	0.103372	1.82103	0.737919	5.09462	1.93911	2.62731
cul1a	ENSDART00000013076	0.027352	0.350754	38.529	6.76726	42.641	23.5444	15.5166	18.3106	1.69284	6.4352	11.1014	27.8704	10.6113	2.62648
zrsr2	ENSDART00000081319	0.00240753	0.156772	8.54603	4.48058	11.3156	10.9266	3.46298	4.52885	0	0	8.80492	8.81722	3.35935	2.62468
ZNF385A	ENSDART00000003548	0.0188226	0.304841	15.1211	10.3126	4.06942	6.8112	1.99262	7.21641	0	3.58778	4.51571	9.07859	3.4625	2.62197
pex14	ENSDART00000078171	0.0432448	0.429405	7.9841	15.2217	0.320351	6.59923	6.53591	4.73406	0	0.294203	2.81785	7.53134	2.8764	2.61832
pmp22a	ENSDART00000050210	0.0154127	0.27704	60.8368	112.906	64.157	72.0474	36.3598	33.3589	0.495501	45.6087	32.1558	77.4868	29.5957	2.61818
si:dkeyp-66g8.1	ENSDART00000033362	0.0206774	0.312219	13.7795	22.9347	37.2143	3.82188	11.2264	16.3164	0.603908	4.92039	4.11505	19.4376	7.43642	2.61384
igfbp3	ENSDART00000112026+ENSDART00000110363	0.0185229	0.302829	2.41989	7.40084	6.40824	3.78756	1.08953	2.95935	0	3.79744	1.74015	5.00413	1.91729	2.61
zgc:77929	ENSDART00000016677	0.0197239	0.308272	19.3652	12.4092	27.6354	9.90387	16.8567	11.578	0	0	4.81929	17.3284	6.65079	2.60547
si:ch211-245h14.1	ENSDART00000061417	0.0127417	0.256344	32.8698	43.9806	56.2162	49.0305	17.5741	21.7736	37.3423	3.33082	7.36207	45.5243	17.4766	2.60487
RCSD1 (1 of 3)	ENSDART00000082914	0.0348883	0.393247	16.418	24.7799	148.878	60.642	28.2241	19.4696	48.0788	2.41992	22.2864	62.6794	24.0958	2.60126
LOC570177	ENSDART00000080490	0.00478083	0.18531	8.35612	6.90341	15.7581	2.33102	5.19874	8.79448	0	1.90905	0.136115	8.33715	3.20768	2.59912
zgc:112986	ENSDART00000057439+ENSDART00000115362	0.00420149	0.178478	7.89354	21.0373	5.74842	8.52247	4.26477	7.72259	0	0.319953	8.48625	10.8004	4.15871	2.59706
lamc1	ENSDART00000004277	0.0215024	0.315663	12.191	16.4382	11.9209	9.43581	3.59615	2.9132	11.2201	3.3227	3.01297	12.4965	4.81303	2.59638
LOC796439	ENSDART00000105646	0.0436964	0.430812	19.5523	16.4279	51.1137	19.9777	7.78743	21.4586	2.59545	7.46799	12.2395	26.7679	10.3098	2.59636
zgc:194281	ENSDART00000110735	0.00358222	0.173528	21.6758	57.6111	24.7144	18.7326	17.892	4.418	0	16.8398	19.959	30.6835	11.8218	2.59551
si:ch211-287b5.3	ENSDART00000052952+ENSDART00000089547+ENSDART00000028300	0.0209404	0.3142	203.061	384.869	227.476	199.719	121.024	138.819	62.1134	32.3607	135.272	253.781	97.9177	2.59178
zgc:153153	ENSDART00000108978+ENSDART00000089651	0.0363488	0.399658	1.499	14.6266	2.42586	5.53674	1.34981	1.83317	0	6.58229	1.86523	6.02204	2.3261	2.5889
acvr2a	ENSDART00000002428+ENSDART00000105492	0.242529	0.611676	11.638	9.66099	5.99266	14.0533	5.23989	3.95347	0.535559	3.45935	6.77729	10.3362	3.99311	2.58852
spop	ENSDART00000109725+ENSDART00000016612	0.015564	0.278386	16.5148	28.7896	34.3643	17.7408	8.85256	11.0279	0	15.8316	11.3468	24.3524	9.41177	2.58744
ahcy	ENSDART00000018523	0.176299	0.611676	16.8891	55.5592	57.0025	32.2731	12.8226	25.649	7.92441	12.8861	18.8891	40.431	15.6342	2.58605
si:dkeyp-8h3.5	ENSDART00000114384	0.0067513	0.206509	13.7624	7.81677	0	8.79808	7.43566	0	0	7.25192	0	7.59432	2.93751	2.58529
gtf2f1	ENSDART00000047660+ENSDART00000111878+ENSDART00000026090	0.0113769	0.246713	32.7528	79.5013	34.6143	23.7703	35.4459	23.7631	0	9.17914	14.1782	42.6597	16.5133	2.58336
A2RV49_DANRE	ENSDART00000085223	0.0199188	0.309806	9.69245	1.69388	13.2614	5.43889	4.8003	4.93883	0	1.27682	3.54578	7.52165	2.91235	2.58268
Q06Z31_DANRE	ENSDART00000088650	0.0376627	0.404844	72.9405	147.959	93.7489	66.0443	28.6904	41.4965	43.8937	34.0326	36.1448	95.1733	36.8516	2.58261
B8A5G0_DANRE	ENSDART00000105898	0.0188695	0.304841	1.66229	19.6091	30.814	7.55676	4.49055	6.09858	0	2.69513	15.6372	14.9105	5.78429	2.57777
polr2a	ENSDART00000108932	0.00963309	0.232532	115.818	23.9873	75.6956	45.7577	38.8446	21.9544	0.842169	30.2018	34.8998	65.3148	25.3485	2.57667
slc25a36a	ENSDART00000007333	0.00555156	0.195147	12.0744	41.004	24.5867	18.1278	17.0503	8.38982	0	6.28454	14.8331	23.9482	9.31156	2.57188
SNORA79	ENSDART00000119284	0.0239714	0.330304	8.95528	0	0	7.63326	8.06402	0	0	0	0	4.14714	1.6128	2.57138
arrb1	ENSDART00000063482	0.0477691	0.445762	12.9449	0	29.5751	30.0729	15.7707	11.1746	0	0.617298	7.73164	18.1482	7.05886	2.57099
zgc:174563	ENSDART00000106567+ENSDART00000112305+ENSDART00000111904	0.0141941	0.267956	11.3602	7.21939	17.1833	8.13188	5.88975	3.92924	0	6.14402	5.38211	10.9737	4.26902	2.57054
ptbp2	ENSDART00000038648	0.0321429	0.378024	14.3994	12.5824	26.315	6.71219	6.07798	7.88758	3.83084	1.73274	9.67541	15.0023	5.84091	2.56848
NP_001121834.1	ENSDART00000026644	0.105609	0.611676	35.7492	30.6006	53.2919	27.3624	28.9065	24.0899	0	8.13236	10.4581	36.751	14.3174	2.56688
zgc:171553	ENSDART00000103048	0.0359541	0.399156	323.312	751.995	806.134	489.031	265.608	272.397	125.486	260.731	231	592.618	231.044	2.56495
zgc:101575	ENSDART00000061989	0.0207883	0.313232	16.1309	0.587306	1.18659	25.0166	3.02614	2.73985	0	0	15.1543	10.7303	4.18405	2.56458
ENSDARG00000078705	ENSDART00000109205	0.0253792	0.339039	5.74	1.6719	14.5143	2.85404	3.44583	5.94717	0	1.11484	1.57132	6.19506	2.41583	2.56436
A3KQC6_DANRE	ENSDART00000085953	0.0385015	0.408211	14.8131	56.754	12.07	0	22.5735	12.0769	0	0	6.12516	20.9093	8.15511	2.56395
zgc:152830	ENSDART00000111321	0.0418189	0.422456	44.344	9.53806	113.215	35.2779	40.5451	46.1647	0	0	12.0203	50.5936	19.746	2.56222
LOC565988	ENSDART00000081334+ENSDART00000081333	0.0176275	0.296474	40.2355	47.0342	16.3373	29.7728	31.5051	12.2439	3.61787	7.3517	10.3545	33.345	13.0146	2.56212
ABCA3	ENSDART00000111777	0.00476596	0.18531	28.5059	14.4471	42.9025	13.5258	30.6744	13.5957	0	2.59975	1.61745	24.8453	9.69745	2.56205
LOC797147	ENSDART00000115037	0.0340903	0.389361	12.4048	25.57	26.673	18.3455	12.8887	8.0389	4.3911	7.6066	7.599	20.7483	8.10486	2.55998
wu:fc17g12	ENSDART00000088094	0.00215925	0.150553	97.0535	91.602	164.271	14.9808	66.3861	85.5934	0.0715738	12.987	14.6312	91.9769	35.9339	2.55962
zgc:113324	ENSDART00000081739	0.00695889	0.209911	7.61285	10.1113	14.784	2.24952	5.48415	3.97225	0	0	7.54791	8.68943	3.40086	2.55507
ypel3	ENSDART00000113843+ENSDART00000077873	0.0597713	0.488241	59.4955	45.7875	82.1494	43.7337	16.7112	23.1404	43.9565	11.0622	18.2565	57.7915	22.6254	2.55428
zgc:114076	ENSDART00000082222	0.0179153	0.298911	5.70247	5.81337	15.3108	3.91552	5.13494	1.16229	0	3.08188	5.67653	7.68553	3.01113	2.55238
hnrnpul1	ENSDART00000059360	0.0229204	0.3226	21.3391	1.72651	6.01718	5.72613	7.47263	3.70501	0	1.04114	4.83846	8.70222	3.41145	2.55089
ENSDARG00000057697	ENSDART00000080432	0.0227786	0.321963	5.39979	2.3592	0	4.60265	2.43119	0	0	0	3.62828	3.09041	1.21189	2.55007
A8KBA7_DANRE	ENSDART00000115243	0.0330039	0.382935	16.434	33.6722	35.7663	23.6686	12.247	16.1705	0.521557	13.0928	11.6771	27.3853	10.7418	2.54941
palm	ENSDART00000102520+ENSDART00000102523	0.00183324	0.147302	67.4197	114.229	104.49	66.9571	38.428	42.3942	0	54.459	37.9117	88.2739	34.6386	2.54843
zgc:100814	ENSDART00000054440	0.02655	0.345584	4.31486	5.38625	10.4742	1.83894	2.49777	0.502549	0.283658	3.49792	4.04979	5.50357	2.16634	2.54049
5S_rRNA	ENSDART00000117150	0.0365469	0.400415	0	0	16.6474	3.06193	9.70416	0	0	0	0	4.92733	1.94083	2.53877
kdm6b	ENSDART00000079505	0.0150497	0.274671	20.8124	30.1475	19.1729	28.5744	24.0238	10.9324	5.01369	4.98232	3.67079	24.6768	9.7246	2.53756
zgc:64002	ENSDART00000029595	0.0238229	0.328883	4.71533	0	8.76276	3.38462	4.46952	3.64201	0	0.201188	0	4.21568	1.66254	2.53568
si:dkey-9i23.11	ENSDART00000113950	0.0046589	0.184467	25.8766	19.3811	24.147	44.3232	11.3178	14.4664	0	11.088	19.2088	28.432	11.2162	2.5349
pura	ENSDART00000097307	0.00200863	0.149758	76.955	130.079	161.194	115.418	65.3202	57.0834	0	36.0504	80.0585	120.911	47.7025	2.5347
dcp2	ENSDART00000098885+ENSDART00000056951	0.00771875	0.216574	9.31715	12.3355	36.4415	11.712	9.15259	12.43	0	2.90438	9.9493	17.4516	6.88726	2.53389
dcaf13	ENSDART00000015139	0.00722324	0.213168	25.5231	6.23155	25.6773	24.4213	13.5194	12.5464	0	4.56414	9.7518	20.4633	8.07634	2.53374
LOC564291	ENSDART00000030811	0.0085181	0.222458	107.583	79.2194	36.5456	16.3138	25.5795	33.0146	0	42.137	17.5079	59.9153	23.6478	2.53365
zgc:171671	ENSDART00000004424+ENSDART00000111678	0.0040844	0.176864	5.91677	12.32	7.23163	15.9058	2.0492	0.742132	0	7.56378	10.0581	10.3436	4.08263	2.53355
nos1ap	ENSDART00000073787	0.174147	0.611676	136.535	304.113	365.111	215.644	114.509	92.7626	134.285	64.5661	97.9381	255.351	100.812	2.53294
B8JLD6_DANRE	ENSDART00000111114	0.018088	0.300148	4.26319	7.98264	2.688	6.0564	1.09683	2.97919	3.08288	3.20918	0	5.24756	2.07362	2.53063
eef1da	ENSDART00000002962+ENSDART00000097893+ENSDART00000028648	0.0204547	0.311332	8.43809	2.94933	4.36096	4.79495	0	1.37589	2.32982	3.42025	3.0239	5.13583	2.02997	2.53
zgc:194152	ENSDART00000114320+ENSDART00000058974	0.0424855	0.425871	5.96057	15.4669	0.129481	3.01457	2.09724	5.26195	0	4.78305	0	6.14289	2.42845	2.52955
polr2b	ENSDART00000041408	0.0125331	0.254927	12.1792	5.32116	34.6239	17.9127	7.74146	11.6818	0	6.2434	8.98587	17.5092	6.9305	2.5264
A0PJQ7_DANRE	ENSDART00000050622	0.16173	0.611676	79.5899	116.432	71.4396	68.0946	43.4845	51.765	14.1976	33.8917	22.7001	83.889	33.2078	2.52619
lmf2	ENSDART00000030738	0.0263242	0.345028	10.6053	26.5081	21.7709	10.0908	11.5486	11.6625	0	4.09876	6.84982	17.2438	6.83195	2.52399
klhl15	ENSDART00000005331	0.0163949	0.286024	9.34709	9.72334	35.6555	6.82906	12.6253	3.62884	0	11.9073	2.32615	15.3888	6.09752	2.52377
pdik1l	ENSDART00000079014	0.00656139	0.205101	3.34865	4.38914	13.3016	3.56788	3.76923	2.04758	0	0	6.37517	6.15183	2.43839	2.5229
zgc:91944	ENSDART00000052101+ENSDART00000103401	0.00135807	0.144144	30.6965	34.3654	39.2851	26.8358	25.0216	19.0761	0	1.56617	19.3598	32.7957	13.0047	2.52183
AKT1	ENSDART00000092596	0.0126219	0.255991	3.9431	1.29207	8.91917	7.28217	5.326	4.01844	0	0.399569	0.883163	5.35913	2.12544	2.52143
zgc:162641	ENSDART00000088238	0.0466372	0.444318	4.0758	0.593581	15.5904	2.31608	0	1.10765	2.1882	0	7.91166	5.64397	2.2415	2.51794
LOC797173	ENSDART00000092064	0.0440076	0.432759	70.1839	91.0806	308.23	169.597	45.6785	35.6917	37.4136	83.9357	114.551	159.773	63.454	2.51794
si:dkey-183c16.5	ENSDART00000066945	0.0833614	0.567718	27.984	19.5202	19.7192	6.31299	8.97644	11.1627	5.58216	1.36309	9.43302	18.3841	7.30348	2.51717
LOC561612	ENSDART00000092571	0.0145336	0.2708	18.447	15.3392	8.27306	2.7897	12.5922	9.70293	0	0	0	11.2122	4.45904	2.5145
klf11a	ENSDART00000043459	0.0027828	0.16426	76.0434	124.52	100.828	126.185	58.1177	77.8871	0.294064	46.7526	29.6747	106.894	42.5452	2.51248
ADAMTSL3 (1 of 2)	ENSDART00000053865	0.00352778	0.172554	1.32464	32.4095	6.43105	2.63454	8.34962	12.9595	0	0	0	10.6999	4.26182	2.51065
mrpl17	ENSDART00000113534	0.00378069	0.175311	29.196	34.7245	18.613	25.1164	13.1452	20.4971	0	5.91708	14.0472	26.9125	10.7213	2.51018
wu:fa96d07	ENSDART00000108981	0.0112777	0.245402	25.0077	55.5764	14.6875	20.4208	17.9087	13.3247	17.7604	0.399074	8.23264	28.9231	11.5251	2.50957
LOC565251	ENSDART00000091377	0.0280738	0.354494	11.0801	8.56475	0	14.2876	0.767487	1.38976	0	1.90009	12.8538	8.48311	3.38223	2.50814
zgc:163107	ENSDART00000052537	0.00790227	0.217282	7.86502	9.04284	6.57721	7.70367	3.91389	4.38732	0	1.00673	6.2428	7.79718	3.11015	2.50701
zgc:63689	ENSDART00000002778	0.0270893	0.349124	14.7182	25.7218	0.519681	5.85452	4.77121	6.71973	0	0.477263	11.428	11.7036	4.67923	2.50117
cpsf6	ENSDART00000082289+ENSDART00000038346	0.0469182	0.444654	48.4523	83.3777	72.9448	17.3137	32.388	31.0203	38.0276	6.86776	2.70261	55.5221	22.2013	2.50085
zgc:55262	ENSDART00000113658+ENSDART00000002949	0.0453178	0.438087	15.0689	20.6451	9.60674	17.1766	11.5302	9.72601	0.386388	0	9.6538	15.6244	6.25928	2.49619
zgc:101800	ENSDART00000108474+ENSDART00000050826	0.00957352	0.232532	1.3183	7.5888	20.0824	4.78109	3.31773	4.03789	0	0	9.58831	8.44264	3.38879	2.49134
NIPBL (4 of 7)	ENSDART00000114646	0.067383	0.516734	7.38584	5.05084	9.49598	7.57287	5.20496	3.14169	0	3.77471	2.68517	7.37638	2.96131	2.49092
pdia4	ENSDART00000018868+ENSDART00000081851	0.0293212	0.361388	13.3129	36.0623	11.9866	30.6385	17.982	10.2026	0.73516	6.04373	11.2115	23.0001	9.23499	2.49054
hcfc1b	ENSDART00000019533	0.149656	0.611676	22.9905	27.7119	33.3918	20.1756	15.7837	20.0067	9.04155	1.75141	5.77017	26.0674	10.4707	2.48956
zgc:92087	ENSDART00000038099	0.0035376	0.172554	37.1242	62.3046	43.9537	20.5935	20.6944	30.507	0	10.1512	21.0293	40.994	16.4764	2.48804
zgc:158657	ENSDART00000092049	0.00310467	0.170372	18.8114	34.8984	33.5936	35.0289	24.4967	21.4713	0	7.97683	7.60557	30.5831	12.3101	2.48439
rc3h1	ENSDART00000090594	0.027994	0.354111	12.3222	18.7185	2.67742	11.7958	5.12116	8.96422	0.0872372	4.99461	3.73646	11.3785	4.58074	2.48399
kbtbd4	ENSDART00000100668	0.0291094	0.360217	5.87367	0	12.8	3.65063	7.93366	0.897885	0	0	2.41187	5.58107	2.24868	2.48193
LOC570802	ENSDART00000109042	0.0426009	0.426402	6.23358	6.0522	0	9.15077	4.9895	2.82342	0	0	2.99919	5.35914	2.16242	2.4783
zgc:109903	ENSDART00000035469	0.0243424	0.331877	13.1221	0	4.21205	2.54203	3.22258	6.80798	0	0	0	4.96904	2.00611	2.47695
aox1	ENSDART00000043711+ENSDART00000105714	0.0232773	0.324019	2.73024	7.16261	5.36433	2.37282	4.33856	2.76532	0	1.17176	0.623501	4.4075	1.77983	2.47636
BACH1 (1 of 2)	ENSDART00000101463	0.039046	0.410293	6.42247	0	19.1337	8.21154	8.67493	0	0	4.55569	3.83596	8.44193	3.41332	2.47323
arl6	ENSDART00000046094	0.0327659	0.381417	7.70697	5.29135	0	1.25128	0	3.5905	0	0	3.61676	3.5624	1.44145	2.4714
NP_001121806.1	ENSDART00000081633	0.0305391	0.368857	2.77199	9.53741	29.745	9.05731	1.56007	1.27123	15.1479	5.54769	2.32823	12.7779	5.17102	2.47106
zgc:101095	ENSDART00000005609	0.00894514	0.226875	6.24057	8.56914	17.7851	13.1716	3.21114	7.26836	0	2.24043	10.4365	11.4416	4.63128	2.47051
hsf1	ENSDART00000024593+ENSDART00000082353	0.00579964	0.198267	21.6522	28.7315	46.4956	9.58282	16.1228	18.3317	0	4.55697	14.9218	26.6155	10.7866	2.46745
zgc:92337	ENSDART00000062736	0.006701	0.206509	7.31456	12.0729	8.48937	6.15778	8.53817	5.30085	0	3.40408	0	8.50866	3.44862	2.46727
ARID1A (1 of 2)	ENSDART00000084263	0.00582756	0.198267	21.1942	16.2048	26.8069	7.30422	11.663	15.4394	0	2.98289	6.15352	17.8775	7.24775	2.46663
zgc:92804	ENSDART00000097673	0.00280483	0.164275	15.5424	50.6206	24.9447	17.6639	25.4465	17.2793	0	10.3089	2.10978	27.1929	11.0289	2.46561
zgc:66385	ENSDART00000100173	0.0113859	0.246713	11.7528	16.4316	8.55888	2.50444	5.8207	3.83275	0	0.952761	9.30096	9.81191	3.98143	2.46442
ppil1	ENSDART00000021406	0.0617198	0.497036	23.1041	29.0717	42.8283	16.805	8.32188	15.0692	0	12.3617	20.9751	27.9523	11.3456	2.46372
sc:d173	ENSDART00000108590	0.00217209	0.150553	66.9915	18.3581	42.3391	69.3783	30.3406	42.3364	4.74279	0	22.6104	49.2667	20.0061	2.46259
MARK1	ENSDART00000013234	0.0324886	0.37928	8.84934	15.852	0	5.28007	2.39059	0	0	3.58694	9.24955	7.49534	3.04542	2.46119
A5PM70_DANRE	ENSDART00000109992	0.0121428	0.252124	1.84699	2.42088	4.89111	4.98537	1.24738	0	0	3.18175	2.75788	3.53609	1.4374	2.46005
zbtb33	ENSDART00000105687	0.0186995	0.303832	1.57577	15.6052	26.4284	14.9239	2.36491	8.13647	0	6.17425	13.0979	14.6333	5.9547	2.45744
zgc:153637	ENSDART00000113356	0.00855185	0.22274	16.9489	41.0453	11.7552	17.4738	12.2097	10.2649	0	10.2068	11.7138	21.8058	8.87905	2.45587
si:rp71-81o21.2	ENSDART00000100290	0.0414464	0.421682	10.997	12.23	13.2371	0.568094	3.60091	1.63012	0	5.2679	8.35949	9.25806	3.77169	2.45462
cat	ENSDART00000007781	0.0491207	0.451284	32.6866	45.6991	53.9427	80.2727	14.0769	16.9163	47.4794	8.29503	21.7297	53.1503	21.6995	2.44938
ENSDARG00000068366	ENSDART00000115254+ENSDART00000111934+ENSDART00000098832	0.00706931	0.211028	3.01911	14.8021	0	10.4652	1.82792	0	0	12.6095	0	7.0716	2.88748	2.44906
zgc:103594	ENSDART00000076816	0.00693988	0.209737	253.58	92.7806	287.243	100.442	109.11	121.193	0	80.0001	64.9098	183.512	75.0425	2.44544
zgc:112000	ENSDART00000006783	0.0117183	0.249861	27.3333	9.66741	17.234	17.0114	14.0646	8.48932	0	13.1895	0.7774	17.8115	7.30415	2.43855
zgc:63485	ENSDART00000027600+ENSDART00000104409	0.0148647	0.27309	13.1794	3.08974	0.851246	10.9598	0.578914	0.524145	0	4.95118	8.35165	7.02004	2.88118	2.43652
dpf3	ENSDART00000034245	0.0466552	0.444318	155.948	107.67	222.845	115.969	50.2765	67.1028	71.0996	39.4094	81.2128	150.608	61.8202	2.43622
DOCK6	ENSDART00000082944	0.0928863	0.590919	18.9531	24.5065	46.2908	30.3455	16.1443	16.0786	12.9059	6.33274	10.1728	30.024	12.3269	2.43565
si:dkey-217m5.3	ENSDART00000111743+ENSDART00000061311	0.00210109	0.150553	79.8621	246.035	98.5134	130.036	70.992	110.187	0	58.5166	44.9474	138.612	56.9286	2.43483
ENSDARG00000052873	ENSDART00000014205	0.0507125	0.457359	4.28165	6.2356	11.0235	10.5432	6.42588	5.81795	1.97033	0.5785	1.70487	8.021	3.2995	2.43097
taf2	ENSDART00000056072+ENSDART00000114211	0.0262715	0.34482	1.16987	2.65578	2.06534	0.604479	2.6336	0.495579	0	0.123193	0.0907643	1.62387	0.668628	2.42865
zgc:110312	ENSDART00000081607	0.00567083	0.197875	30.0313	37.2464	37.0559	14.4046	18.3191	16.8493	0	13.6125	12.3436	29.6846	12.2249	2.4282
ENSDARG00000059295	ENSDART00000082375	0.0362798	0.399484	8.3403	1.28609	0	3.76362	5.30135	1.59994	0	0	0	3.3475	1.38026	2.42528
mecp2	ENSDART00000040672	0.21036	0.611676	18.2752	17.2999	19.3246	14.3874	4.79978	4.96651	3.85453	10.4941	11.5975	17.3218	7.14247	2.42518
ENSDARG00000038587	ENSDART00000056333	0.0250811	0.337223	55.8409	25.5062	66.0959	14.0629	7.99964	69.3241	0	1.02883	4.92702	40.3765	16.6559	2.42415
LOC100006599	ENSDART00000018758	0.015794	0.280108	3.65417	13.4108	18.3859	1.66119	1.3162	1.19168	0	10.9606	5.67457	9.27803	3.82861	2.42334
ppil4	ENSDART00000064390	0.0118303	0.250513	6.02678	13.824	6.64994	19.4781	2.03511	5.73247	0	7.32858	8.62409	11.4947	4.74405	2.42297
si:dkey-121j17.2	ENSDART00000010474	0.0115555	0.248434	21.9106	24.616	7.82847	12.8064	9.77104	10.5479	0.384107	1.86081	12.0895	16.7904	6.93068	2.42262
LOC100004299	ENSDART00000090675	0.0198901	0.309728	4.87703	17.0464	7.31858	3.28606	1.75666	4.77141	0	3.72773	6.53324	8.13202	3.35781	2.42183
LOC793823	ENSDART00000014465	0.0371138	0.401838	42.5214	56.1697	87.0518	17.9236	30.38	29.6217	28.5704	5.90697	10.7907	50.9166	21.0539	2.41839
loxl1	ENSDART00000006078	0.0225713	0.320449	10.9814	2.239	10.1782	6.0322	3.95541	4.77494	0	4.30278	2.1863	7.35771	3.04389	2.41721
zgc:103568	ENSDART00000029521+ENSDART00000112975	0.0106987	0.241059	4.4435	0	11.0539	3.55799	8.53125	0	0	0	1.32699	4.76386	1.97165	2.41618
b4galt5	ENSDART00000055099	0.00712888	0.211258	31.9301	71.9763	72.9141	11.9647	52.0875	21.5048	0	15.3808	8.70629	47.1963	19.5359	2.41588
commd2	ENSDART00000012212	0.0141842	0.267956	50.9497	43.3008	3.08043	73.5704	26.3962	25.606	0	3.3948	33.1404	42.7253	17.7075	2.41284
furinb	ENSDART00000104629	0.0237234	0.327986	17.791	17.8425	3.83688	7.69718	9.83067	9.23028	0	2.54034	2.83763	11.7919	4.88779	2.41252
zgc:114150	ENSDART00000056121+ENSDART00000109364	0.0321	0.377713	21.6622	71.6221	34.3673	19.296	16.3431	21.0021	1.07768	8.54313	29.3732	36.7369	15.2678	2.40616
lama2	ENSDART00000064380	0.0370455	0.401798	6.72831	0	19.3024	4.7792	3.02934	10.971	0	0	2.00931	7.70248	3.20193	2.40558
invs	ENSDART00000015688	0.0317552	0.376259	14.9723	15.1181	1.61533	7.04276	6.59131	3.79765	0	4.04587	5.76297	9.68714	4.03956	2.39807
PCDH12	ENSDART00000111262	0.0577167	0.48012	9.42373	36.1676	25.5264	18.4801	13.1448	11.5999	9.26844	5.01812	7.72543	22.3995	9.35133	2.39533
zgc:153887	ENSDART00000104444+ENSDART00000099264+ENSDART00000076650	0.0239954	0.330304	5.0524	7.13168	10.1204	2.59497	4.1996	3.32701	0	2.58612	2.90159	6.22487	2.60286	2.39155
si:ch211-101n13.4	ENSDART00000057588	0.0265337	0.345584	2.05353	4.48601	3.28551	2.18798	3.23603	0.837108	0	0.832368	1.37983	3.00326	1.25707	2.3891
si:dkey-51a16.9	ENSDART00000057687	0.00379206	0.175311	20.0054	37.2421	17.2753	26.4432	27.4133	12.0553	0	6.34609	7.01335	25.2415	10.5656	2.38903
lonp2	ENSDART00000028806+ENSDART00000027791	0.0481696	0.447365	8.43549	8.15841	0	4.85339	4.55758	4.1264	0	0	2.54174	5.36182	2.24514	2.38819
A5WWE7_DANRE	ENSDART00000024676	0.163305	0.611676	7.06472	4.20903	7.79521	5.1094	2.60248	2.35627	4.13769	0.780976	2.78107	6.04459	2.5317	2.38757
pxk	ENSDART00000092104	0.02247	0.319808	23.4137	15.2557	19.2342	14.2277	7.19033	9.93063	0.622805	12.2881	7.7601	18.0328	7.5584	2.3858
zgc:112185	ENSDART00000056283	0.0318558	0.376573	7.54368	4.23757	53.2717	6.43005	8.24854	4.39304	0	1.52886	23.3327	17.8707	7.50063	2.38257
efna1a	ENSDART00000050217	0.0517035	0.459845	81.1326	208.829	138.258	75.0751	60.477	68.944	30.6806	38.3503	65.6601	125.824	52.8224	2.38201
si:dkey-28b4.7	ENSDART00000112960	0.0364966	0.400068	96.3057	174.64	208.871	174.769	63.4089	102.156	47.6537	33.1597	97.414	163.647	68.7585	2.38002
ENSDARG00000079994	ENSDART00000112789+ENSDART00000108834	0.0132715	0.259495	8.74587	22.9268	7.72015	16.613	14.9634	2.13912	0	2.836	9.47741	14.0014	5.88318	2.37991
si:busm1-79m10.4	ENSDART00000000151	0.0052231	0.191634	7.62272	19.9825	10.6868	6.62483	4.84524	7.31141	0	10.905	0.535628	11.2292	4.71946	2.37934
mxra8a	ENSDART00000089713	0.0299594	0.365201	18.0401	19.0091	16.2366	29.1961	9.71496	11.2472	3.41834	4.22965	14.7362	20.6205	8.66926	2.37857
slc6a13	ENSDART00000001861+ENSDART00000103758	0.0385186	0.408211	8.3205	15.349	24.1762	13.3964	13.528	5.84142	0.212718	0	12.6311	15.3105	6.44263	2.37644
zfx	ENSDART00000110652	0.0175756	0.295776	10.3227	49.2451	47.4075	21.0063	18.3395	18.8791	0	15.6058	14.4972	31.9954	13.4643	2.37631
mcm7	ENSDART00000051890	0.00409464	0.176864	17.3407	18.3093	46.665	12.1805	22.1211	19.4392	0	4.0025	4.1716	23.6238	9.94688	2.375
LOC562999	ENSDART00000086984	0.00131121	0.144144	14.8272	17.0209	7.05739	1.40426	15.4459	5.68866	0	0	0.0868221	10.0774	4.24428	2.37436
sra1	ENSDART00000075672	0.0037969	0.175311	21.1942	32.4095	41.0548	5.85452	20.6753	18.2393	0	0.477263	13.5377	25.1282	10.5859	2.37375
LOC100148515	ENSDART00000044203	0.00900989	0.227934	18.4549	7.30498	26.9419	21.3773	7.24382	8.23028	0	15.6001	7.96073	18.5198	7.80699	2.3722
ncaldb	ENSDART00000016128	0.0213738	0.315596	30.1158	32.2458	78.4409	3.25394	17.1878	29.3944	0	13.9263	15.4539	36.0141	15.1925	2.37052
si:dkey-24f15.3	ENSDART00000110338	0.0198024	0.30916	22.3096	3.4402	37.2143	13.7028	10.931	12.0367	0	10.9046	6.56448	19.1667	8.08735	2.36997
gpd1	ENSDART00000053639	0.00949074	0.232043	22.169	6.59456	39.7625	14.6078	17.4142	21.1505	1.08529	2.10307	2.11291	20.7835	8.77319	2.36897
thbs1	ENSDART00000017090	0.00494696	0.18738	89.5678	40.9888	35.3128	14.0822	21.1995	62.4883	1.22186	7.60538	2.48451	44.9879	18.9999	2.36779
zgc:123326	ENSDART00000067117	0.0339936	0.38888	353.943	559.296	601.478	286.638	301.541	281.653	171.655	96.2162	100.003	450.339	190.214	2.36754
prp19	ENSDART00000106593	0.00819096	0.220554	27.4092	62.0938	23.8959	35.3809	21.6342	17.3805	0.934306	4.66341	34.0551	37.1949	15.7335	2.36406
si:ch211-241j12.1	ENSDART00000104762+ENSDART00000010407	0.0497352	0.453132	8.5561	0.467277	3.18627	1.74728	3.12998	2.1799	0	0	2.07606	3.48923	1.47719	2.36208
heatr5a	ENSDART00000109693+ENSDART00000032975	0.031982	0.376909	7.83391	9.23313	10.0766	7.43065	4.07089	3.30778	3.97379	0.848506	6.09775	8.64356	3.65974	2.36179
PRKAG1	ENSDART00000022179	0.068425	0.518379	18.2479	27.9042	26.4268	11.1795	11.2969	12.0878	0	8.55221	12.4316	20.9396	8.87369	2.35974
zgc:171704	ENSDART00000027417	0.000840466	0.143079	9.54119	18.6754	17.5182	28.3017	0	7.46765	0	25.9888	5.81265	18.5091	7.85381	2.3567
si:ch211-222k6.1	ENSDART00000106300+ENSDART00000105927+ENSDART00000105920+ENSDART00000105919	0.00734924	0.213352	8.67337	12.7209	7.76262	6.67923	6.00782	7.16582	0	0.256557	5.59942	8.95902	3.80592	2.35397
c11orf67	ENSDART00000036499	0.00623516	0.20161	35.0352	58.3938	71.3023	9.40138	33.3011	32.2665	0	18.4087	8.52522	43.5332	18.5003	2.35311
NP_001108155.1	ENSDART00000092078	0.0308374	0.371403	37.7039	11.1484	43.3674	17.6921	20.9196	22.5112	5.69589	4.63112	4.66312	27.478	11.6842	2.35172
si:dkey-234n3.1	ENSDART00000086176	0.317634	0.611676	50.0561	47.7942	62.9891	30.0823	35.3251	24.0733	6.79397	20.2325	15.2005	47.7304	20.3251	2.34835
zgc:153351	ENSDART00000086651	0.0114801	0.247598	5.47417	9.08846	10.1475	5.83256	5.91524	3.57041	0	0	6.78435	7.63568	3.254	2.34655
ADAMTSL4	ENSDART00000092627	0.00435078	0.179986	15.4355	9.85644	9.43286	15.687	3.20754	1.93606	0	5.05337	16.6655	12.603	5.37249	2.34583
zgc:172302	ENSDART00000113281	0.0489212	0.4504	1.09154	1.27174	2.00735	4.75541	0.327637	0.593281	0	1.76976	2.17316	2.28151	0.972769	2.34538
zgc:101614	ENSDART00000019925	0.0360794	0.399484	13.5282	20.8277	77.6204	19.0355	11.0216	30.462	1.48224	12.5336	14.4286	32.7529	13.9856	2.3419
ppp1r12a	ENSDART00000033825+ENSDART00000008940	0.0390162	0.410293	15.207	13.7927	45.6761	37.9571	12.5888	9.76957	0.177164	11.9382	25.8117	28.1582	12.0571	2.33541
ERC1 (2 of 4)	ENSDART00000086716	0.0180797	0.300148	38.7269	31.0713	43.1974	20.106	34.5556	19.2311	0.162012	11.559	5.78261	33.2754	14.2581	2.33379
LOC100149426	ENSDART00000112665	0.00734692	0.213352	3.39107	9.77842	0	8.28599	10.3822	0	0	0	1.11396	5.36387	2.29922	2.3329
wu:fj32b02	ENSDART00000114582	0.139062	0.611676	15.9431	9.28751	15.3019	6.25548	6.49455	5.77696	0	5.28266	7.51962	11.697	5.01476	2.33251
fxr1	ENSDART00000104480+ENSDART00000104478	0.00612228	0.201534	15.3353	30.5112	31.8635	10.3901	13.8091	22.5048	0	1.48704	9.44116	22.025	9.44841	2.33108
TMM71_DANRE	ENSDART00000110844	0.00404188	0.176699	64.0066	108.153	14.125	25.7451	56.5949	30.8072	0	5.00127	21.3025	53.0075	22.7412	2.33091
pid1	ENSDART00000058994	0.0422095	0.424597	1.33367	1.16537	0.882939	0.663124	0	1.63098	0	0.540581	0	1.01128	0.434312	2.32846
zgc:163016	ENSDART00000108852	0.01021	0.23776	18.1584	18.3082	19.1113	21.3514	12.8294	12.9823	0	5.32203	10.1781	19.2323	8.26236	2.3277
B0S661_DANRE	ENSDART00000097779	0.0224418	0.319808	5.47535	6.57859	3.02075	12.251	4.93042	2.23199	0	5.27095	2.24831	6.83143	2.93633	2.32651
zgc:110180	ENSDART00000067736	0.021296	0.315421	5.7092	15.2289	5.57011	5.20789	2.43521	4.16467	0	5.60265	4.84571	7.92902	3.40965	2.32547
GBE1 (1 of 2)	ENSDART00000113599	0.00416409	0.17771	5.4205	4.26285	2.63163	2.15614	2.92862	4.86118	0	0	0	3.61778	1.55796	2.32213
zgc:153116	ENSDART00000098206	0.046928	0.444654	2.37248	24.359	2.61779	12.302	11.75	0	0	8.41443	2.30265	10.4128	4.49342	2.31735
zgc:56295	ENSDART00000105184	0.00686537	0.208432	16.769	22.7935	26.7264	10.8525	4.19447	15.1906	0	11.5172	10.7112	19.2854	8.3227	2.3172
wu:fc48e01	ENSDART00000110639	0.0527929	0.46221	25.088	20.5521	35.1217	24.8371	19.4143	19.1756	0	3.97229	14.5161	26.3997	11.4156	2.31259
LOC792516	ENSDART00000063478	0.000840746	0.143079	12.8909	15.5712	7.53026	21.7603	7.16962	0	0	22.13	1.92484	14.4382	6.24489	2.312
B8A486_DANRE	ENSDART00000115354	0.0022292	0.15178	105.162	96.133	57.8393	150.775	65.5586	69.9086	0	32.789	53.6302	102.477	44.3773	2.30923
ero1l	ENSDART00000012877+ENSDART00000109190	0.0469759	0.444654	5.10703	1.14315	13.6852	4.24946	3.14142	1.18962	0	4.73156	4.03073	6.04621	2.61867	2.30889
sh3glb1	ENSDART00000045933	0.00426049	0.178959	46.13	28.8881	53.1055	30.9099	16.6156	31.3409	0	15.4259	22.7305	39.7584	17.2226	2.3085
aldh9a1a	ENSDART00000100283+ENSDART00000100281	0.132723	0.611676	162.999	106.131	96.2951	101.635	84.2399	108.33	5.09968	32.6491	22.6341	116.765	50.5905	2.30804
mfsd5	ENSDART00000011004	0.0248757	0.335782	7.46737	3.07063	12.1169	8.36187	8.10859	1.7906	0	2.3146	4.59123	7.7542	3.361	2.30711
wu:fd12d03	ENSDART00000092902	0.0124747	0.254927	25.1856	20.077	28.2773	23.3507	12.3342	13.689	0.813325	5.37294	20.3207	24.2226	10.506	2.30559
si:ch211-207m11.1	ENSDART00000084923	0.0413939	0.421299	3.78045	1.6517	2.81566	2.81957	1.7021	1.54107	0	1.91544	0.846733	2.76685	1.20107	2.30365
jund	ENSDART00000108991	0.00969272	0.232683	1.2742	2.22682	1.68714	2.17219	0	0	0	3.61534	0.380521	1.84009	0.799172	2.30249
NP_001119947.1	ENSDART00000097843	0.025712	0.341247	19.3082	30.997	17.6383	14.289	27.4951	8.05391	0	1.45606	7.64347	20.5581	8.92971	2.30222
eya3	ENSDART00000049840	0.0426976	0.426646	5.23233	5.08008	27.541	2.75303	3.14106	6.47776	0	3.06344	9.37536	10.1516	4.41152	2.30116
si:ch211-195i21.1	ENSDART00000105614	0.0130587	0.258525	0.465806	2.44216	2.05588	1.98521	3.77503	0	0	0	0	1.73726	0.755005	2.301
zgc:123280	ENSDART00000101758+ENSDART00000020765	0.000491231	0.136066	5.75298	8.04324	18.0278	9.21554	17.6134	4.69032	0	0	0	10.2599	4.46075	2.30004
si:dkey-75g22.6	ENSDART00000075913	0.0417181	0.421979	7.68066	2.04262	20.9292	3.98501	6.91625	6.53419	0	2.30109	3.09153	8.65936	3.76861	2.29776
atg10	ENSDART00000058725	0.0109128	0.241933	18.3159	54.8733	21.9421	5.20402	23.5615	19.1992	0	6.3635	5.46979	25.0838	10.9188	2.2973
CBX6 (1 of 2)	ENSDART00000059179	0.0155015	0.277884	5.31793	2.32344	5.28102	9.25462	1.19717	2.43879	0	0	8.4369	5.54425	2.41457	2.29616
pppde2b	ENSDART00000105862	0.0439083	0.432081	19.6647	66.2783	1.65318	9.9772	2.95127	13.742	0	14.2335	22.2319	24.3933	10.6317	2.29439
sft2d3	ENSDART00000103010	0.0269599	0.348469	8.6829	20.0027	23.6905	2.57917	8.52954	5.1484	0	9.91853	6.36469	13.7388	5.99223	2.29277
si:ch211-103f16.1	ENSDART00000063245	0.00920008	0.230269	17.917	9.63454	47.8527	5.35174	26.4761	12.7347	0	2.23458	2.60673	20.189	8.81043	2.29149
ephx2	ENSDART00000058890	0.0188655	0.304841	18.485	20.511	24.8641	8.41996	6.07686	22.7254	2.97049	2.14074	5.52028	18.07	7.88676	2.29118
zgc:171599	ENSDART00000065917+ENSDART00000106537	0.0119112	0.250786	12.5536	6.8189	8.0192	7.61561	6.41593	6.91541	0	1.92535	3.85543	8.75184	3.82242	2.2896
A2BGP4_DANRE	ENSDART00000089078	0.104478	0.611676	3.81279	4.2008	2.89005	3.57964	0.97029	3.04094	0.343285	3.15811	0.396047	3.62082	1.58173	2.28915
B8A682_DANRE	ENSDART00000109123	0.0171985	0.292665	5.02827	12.3025	10.2087	6.57183	5.6598	3.27958	0	4.07627	5.63108	8.52783	3.72935	2.28668
si:dkey-13a21.9	ENSDART00000011250	0.0229468	0.3226	2.81338	22.1253	5.17381	5.59547	3.37785	3.05828	0	1.9006	11.2024	8.927	3.90782	2.2844
mt2	ENSDART00000061007	0.000685702	0.140471	169.63	412.409	285.211	65.5731	46.7596	355.621	0	29.935	78.9156	233.206	102.246	2.28082
zgc:92512	ENSDART00000029555	0.016179	0.284041	19.594	16.6934	38.0512	21.9902	11.9097	7.98735	0	11.119	21.7967	24.0822	10.5625	2.27997
zgc:114081	ENSDART00000080660	0.0474382	0.445439	6.06786	9.46816	0	4.43322	7.80566	0	0	2.10815	1.03547	4.99231	2.18986	2.27974
mrpl48	ENSDART00000050940	0.00405353	0.176699	13.1777	24.4691	3.63507	7.02023	5.93311	0	0	12.6858	7.87067	12.0755	5.29792	2.2793
gtf2h4	ENSDART00000052359	0.0230252	0.3226	4.87222	4.25741	19.6608	7.11937	3.44718	2.55359	0	7.47633	6.23579	8.97745	3.94258	2.27705
LOC567172	ENSDART00000086533	0.198539	0.611676	23.0822	26.0081	37.3991	33.6542	13.9478	7.79983	13.6968	19.0814	11.4735	30.0359	13.1999	2.27547
dlg3	ENSDART00000105710	0.0195958	0.307835	6.44853	16.9044	30.1689	6.59588	5.80675	8.93757	0	10.1939	8.08819	15.0294	6.60528	2.27537
rnf213	ENSDART00000108501	0.0204515	0.311332	67.8806	49.2133	12.6904	80.5994	51.7827	28.2752	0	20.3054	15.2258	52.5959	23.1178	2.27513
cahz	ENSDART00000013411	0.0106704	0.241059	324.333	69.4942	31.8105	31.5409	88.7725	82.738	0	36.0979	43.6662	114.295	50.2549	2.2743
si:ch211-197g15.3	ENSDART00000088419	0.00978161	0.23304	36.6241	16.1663	61.3248	14.6969	27.5393	24.9339	0	6.2747	12.0648	32.203	14.1625	2.27382
ENSDARG00000082753	ENSDART00000115891	0.381914	0.611676	112.204	172.747	268.247	173.822	73.3724	63.1638	62.0839	125.071	76.5902	181.755	80.0563	2.27034
A8E7N5_DANRE	ENSDART00000086961	0.0143108	0.268756	17.583	17.8424	19.0256	5.31809	9.70416	8.09245	0	7.24196	7.87638	14.9423	6.58299	2.26983
si:dkey-193b15.5	ENSDART00000008322	0.0226467	0.320816	10.1311	2.65579	6.61773	3.68446	1.82456	1.65194	6.34046	0	2.90447	5.77226	2.54429	2.26871
erm	ENSDART00000065361	0.0649526	0.507584	18.8969	29.1394	20.6055	15.8704	18.0172	7.47662	0	13.6295	7.46905	21.1281	9.31847	2.26733
st6galnac	ENSDART00000105508	0.0170481	0.291349	29.5405	20.8962	29.3872	13.7222	20.6893	9.55714	0.863108	13.4943	7.00147	23.3865	10.3211	2.2659
LPHN2	ENSDART00000091550	0.0456652	0.440327	2.1755	1.77424	2.36843	2.88453	2.08958	1.06419	0	1.05816	0.866241	2.30068	1.01564	2.26526
zgc:56488	ENSDART00000054057	0.00377277	0.175311	22.9126	26.6951	41.2935	42.8578	17.1936	9.34016	0	10.8352	36.4934	33.4398	14.7725	2.26366
si:ch211-260g14.8	ENSDART00000111022+ENSDART00000009440	0.0504522	0.455588	80.3	147.913	202.83	109.982	67.3953	39.463	24.2058	86.1341	81.592	135.256	59.758	2.2634
tmem19	ENSDART00000051030	0.04513	0.437487	28.0099	30.0698	11.3028	36.1535	16.5746	8.15574	0	16.0569	17.566	26.384	11.6707	2.26071
wu:fc04a02	ENSDART00000112560	0.0311073	0.373301	15.297	15.1102	0	17.1961	10.1812	9.21804	0	0	6.95167	11.9009	5.27019	2.25814
hlx1	ENSDART00000004652+ENSDART00000113861	0.0147695	0.272876	70.16	119.944	33.5305	92.6111	54.4028	25.6902	1.34526	55.0992	38.558	79.0615	35.0191	2.25767
dennd4a	ENSDART00000090922+ENSDART00000090962	0.0103172	0.23776	9.35036	11.313	13.4917	8.52172	6.47676	2.34561	0	8.54799	6.26285	10.6692	4.72664	2.25724
LOC571042	ENSDART00000109073+ENSDART00000111893	0.0290974	0.360217	58.8519	58.207	79.0664	38.4039	37.8534	44.8176	22.0231	6.29136	18.9272	58.6323	25.9825	2.2566
MMRN2	ENSDART00000109799	0.0478691	0.446342	30.5726	40.1655	44.4437	32.3768	23.102	10.1096	10.5271	19.7581	18.2601	36.8897	16.3514	2.25606
gnl3l	ENSDART00000026249	0.0133248	0.260003	19.7563	5.179	41.8543	22.4531	6.81955	8.59044	0	14.1473	20.0598	22.3107	9.92343	2.24828
im:7141664	ENSDART00000050379	0.0219225	0.318103	15.2006	19.0499	5.29653	15.6843	13.5077	2.60902	0	8.26915	6.33132	13.8078	6.14343	2.24757
rnd1l	ENSDART00000018654+ENSDART00000109712	0.0124345	0.254927	17.1826	81.7449	64.0402	29.5633	37.8217	30.3523	0	19.3464	19.6701	48.1328	21.4381	2.2452
ENSDARG00000013022	ENSDART00000081571	0.0503368	0.455224	18.3267	23.2041	20.6344	20.5095	9.09337	14.9415	8.08935	7.88326	6.03148	20.6687	9.2078	2.24469
zgc:101569	ENSDART00000056759	0.00974239	0.232743	27.3973	49.2354	41.5237	45.5307	18.6194	29.9227	0	25.1436	17.5986	40.9218	18.2569	2.24145
chic1	ENSDART00000075157	0.0202735	0.311045	14.459	18.1418	66.107	21.0675	15.6908	12.3927	0.341217	18.3336	20.0398	29.9438	13.3596	2.24137
UPF2	ENSDART00000112432	0.00869307	0.224071	3.96265	5.98088	2.54393	5.22003	4.86583	3.52439	0	0	1.50613	4.42687	1.97927	2.23662
ENSDARG00000056461	ENSDART00000051152	0.0127029	0.256344	11.5736	6.32073	15.3244	11.5092	17.5867	3.53842	1.99723	0	1.94416	11.182	5.01331	2.23046
fzr1	ENSDART00000088668	0.265419	0.611676	32.0075	103.559	64.7161	56.4083	21.0323	10.9318	38.8134	40.6745	32.4217	64.1728	28.7747	2.23018
B8A452_DANRE	ENSDART00000108816	0.015319	0.276052	2.09382	16.1616	10.7815	9.22108	8.79872	4.83669	0	0.8487	6.98241	9.5645	4.2933	2.22777
A8DZB9_DANRE	ENSDART00000106377+ENSDART00000106379	0.0131789	0.258971	3.68951	4.19315	19.5408	4.54255	4.42975	8.02134	0	0	5.50909	7.9915	3.59204	2.22478
gnb2	ENSDART00000051231	0.0938286	0.593569	19.0521	22.0092	14.3948	16.1478	15.7021	13.4268	1.1888	5.89004	4.05026	17.901	8.0516	2.22329
polr1a	ENSDART00000044708	0.0151708	0.275606	8.00409	5.68269	6.29259	9.59413	4.27945	6.72955	0	3.75126	1.86743	7.39337	3.32554	2.22321
pias4	ENSDART00000105520	0.0193698	0.306771	22.093	4.40825	19.6554	14.5314	6.42253	10.7789	0.080053	2.60895	14.2345	15.172	6.82498	2.22301
ENSDARG00000076940	ENSDART00000111582	0.0452374	0.437804	1.23365	1.29358	7.2961	7.01024	5.3322	1.40809	0	0.600051	2.13679	4.20839	1.89543	2.22029
LOC100001490	ENSDART00000110499	0.0209628	0.3142	6.75321	3.93403	11.4708	4.12824	5.71256	2.50263	1.6951	0	4.88909	6.57156	2.95988	2.22021
ndufv3	ENSDART00000113587+ENSDART00000102214+ENSDART00000102213	0.280684	0.611676	113.315	205.734	177.823	143.45	81.6303	118.047	27.7284	40.3169	92.872	160.081	72.1188	2.21968
megf8	ENSDART00000041787+ENSDART00000103464	0.00864578	0.223458	5.10809	12.0172	13.8739	18.0859	10.6147	6.40701	0	1.27415	9.3725	12.2713	5.53368	2.21756
MED11_DANRE	ENSDART00000066154	0.0202526	0.311045	49.924	98.7719	56.1255	29.4399	27.9911	51.4539	2.16736	20.9996	29.5369	58.5653	26.4298	2.21589
siah1	ENSDART00000043843	0.00548337	0.194186	10.0714	55.5824	4.21117	17.2446	19.8088	20.3116	0.24393	0	8.78561	21.7774	9.82999	2.2154
vezf1	ENSDART00000086592	0.00349797	0.172554	28.3113	65.2829	26.5529	15.0824	45.3221	17.3114	0	8.44729	5.28423	33.8074	15.273	2.21354
zgc:101060	ENSDART00000003879	0.00684208	0.208038	19.3297	41.6874	20.8746	39.4961	19.9984	17.7711	0	10.5023	20.3881	30.347	13.732	2.20995
pcca	ENSDART00000034097+ENSDART00000112017+ENSDART00000113500	0.0094551	0.231768	8.03236	12.0058	11.2885	2.82272	9.51705	3.102	0	0.535804	6.18625	8.53736	3.86822	2.20705
si:dkeyp-11g8.5	ENSDART00000111202+ENSDART00000061637+ENSDART00000113501	0.0426395	0.426402	5.17141	0	2.49406	0.93657	4.4239	0	0	0.450169	0	2.15051	0.974813	2.20607
vapb	ENSDART00000103357	0.163141	0.611676	155.7	198.13	308.847	188.055	108.752	120.666	45.7688	30.4755	177.151	212.683	96.5624	2.20254
ENSDARG00000077766	ENSDART00000017474	0.0184327	0.302546	17.8089	5.74799	15.0121	11.0316	10.5465	7.32506	0.147663	3.77186	6.37245	12.4001	5.63271	2.20145
zgc:195632	ENSDART00000009971	0.0245452	0.333829	21.2818	9.1937	17.7305	9.57962	13.3501	7.60315	0	6.00931	5.85564	14.4464	6.56363	2.20098
LOC564633	ENSDART00000087382	0.0124382	0.254927	23.4097	18.264	83.2104	13.3026	25.597	27.9468	0	13.2165	11.7349	34.5467	15.699	2.20056
B0S6B4_DANRE	ENSDART00000098435	0.00749018	0.213924	22.8679	39.6851	31.6906	27.716	18.144	21.2515	0.14718	8.49134	21.2517	30.4899	13.8571	2.2003
si:dkeyp-38h2.4	ENSDART00000098590+ENSDART00000078749	0.0219743	0.318153	11.4282	24.9653	17.1953	6.58244	14.033	12.7054	0	0	7.44627	15.0428	6.83692	2.20023
zgc:153376	ENSDART00000091638	0.0389311	0.410038	8.64414	0	4.663	19.7846	6.05411	1.5661	0	0	11.1863	8.27294	3.7613	2.19949
si:dkey-1o2.1	ENSDART00000083340	0.0499519	0.453941	14.6703	15.1499	28.5484	12.3152	6.30491	11.145	0	2.56776	20.2127	17.6709	8.04608	2.19622
mrpl38	ENSDART00000057983	0.00965287	0.232615	13.7558	40.9571	17.0895	47.7691	11.4693	18.6916	0	20.4443	17.497	29.8929	13.6204	2.19471
pvrl3l	ENSDART00000109800+ENSDART00000031205+ENSDART00000111224	0.00547825	0.194186	40.7109	61.2658	59.0186	28.9175	33.0542	36.8789	0	12.4876	25.7507	47.4782	21.6343	2.19458
NP_001139160.1	ENSDART00000074317	0.00630693	0.20161	4.03698	11.0236	26.9492	10.0363	6.36162	1.64565	0	19.8405	1.80838	13.0115	5.93123	2.19373
zgc:91847	ENSDART00000017970	0.0119553	0.251158	30.5509	28.9775	62.5794	59.3524	27.5104	20.65	0.480647	31.4347	23.4718	45.365	20.7095	2.19054
ctssb.2	ENSDART00000034102	0.0048747	0.185717	13.8557	24.2147	25.594	19.3922	13.401	2.51031	0	12.2725	19.3098	20.7641	9.49872	2.18599
si:dkey-22l11.2	ENSDART00000091630	0.0471081	0.444983	7.20121	7.58803	5.79577	4.57352	4.00515	0.345356	8.0897	0.686801	1.26502	6.28963	2.8784	2.18511
rxrga	ENSDART00000021168	0.00639855	0.203129	23.0757	27.9192	10.6548	3.1269	16.6233	0.578871	0	15.1093	4.77085	16.1941	7.41647	2.18354
si:dkey-77n11.3	ENSDART00000076528	0.00282307	0.164415	10.2628	13.044	11.9416	5.4342	9.24138	0	0	10.0215	4.04	10.1706	4.66057	2.18227
zgc:153893	ENSDART00000099885	0.0108082	0.241473	87.4988	17.145	14.5112	23.2033	19.5783	34.5874	0	7.30821	20.1124	35.5896	16.3173	2.1811
mbnl1	ENSDART00000098061+ENSDART00000074929+ENSDART00000074924+ENSDART00000098059	0.0157133	0.279566	52.222	56.5535	10.0097	5.98055	19.2129	37.1099	0	7.78355	7.43378	31.1914	14.308	2.17999
slc25a26	ENSDART00000081035	0.0377039	0.404844	6.3828	33.4642	3.03381	21.4832	8.8424	12.4091	0	4.97533	10.7037	16.091	7.38609	2.17855
zgc:73264	ENSDART00000024096	0.0279991	0.354111	41.8306	49.9545	9.53887	46.5501	15.6948	26.7147	1.28331	30.2371	11.0347	36.9685	16.9929	2.17552
Q568U1_DANRE	ENSDART00000075436	0.0443099	0.433936	3.95624	6.91403	0.997787	2.72988	3.56251	1.84313	0	0.458172	2.53173	3.64949	1.67911	2.17347
kctd13	ENSDART00000065807	0.0211427	0.314869	26.2511	14.9367	28.0223	22.8094	7.69624	16.6737	0	14.3523	14.2205	23.0049	10.5885	2.17262
thoc5	ENSDART00000055845	0.0178877	0.298911	9.76106	25.825	16.5145	26.0388	16.3584	16.1372	0	4.61591	7.85431	19.5348	8.99317	2.17219
zgc:101071	ENSDART00000010773	0.027557	0.351269	11.4538	19.0405	2.58927	24.6058	12.0748	8.88259	0	5.66173	6.59074	14.4223	6.64197	2.17139
LOC565119	ENSDART00000110112	0.0201658	0.311045	16.4674	35.1742	4.03781	6.75828	14.8285	8.95043	0	10.0122	2.18567	15.6094	7.19537	2.16937
grb10	ENSDART00000042172	0.00419314	0.178478	68.8318	90.2191	81.6259	54.0283	43.8252	76.2406	0.319949	24.9408	24.6045	73.6763	33.9862	2.16783
fzd8b	ENSDART00000056305	0.0217877	0.31732	3.0398	0	6.93184	5.75789	0	0	0	5.74997	3.32857	3.93238	1.81571	2.16576
chordc1	ENSDART00000024514	0.0180064	0.299315	13.3597	34.157	27.5168	28.6797	11.139	24.6079	0	7.22022	16.9931	25.9283	11.9921	2.16212
mll	ENSDART00000027351	0.0517832	0.459857	13.3141	10.3657	13.7188	22.3986	8.47347	9.1001	2.00391	5.74158	9.26754	14.9493	6.91732	2.16114
LOC558202	ENSDART00000039880	0.00545377	0.194102	6.81589	1.70166	4.29751	5.44083	4.96849	0	0	0.263116	5.33098	4.56397	2.11252	2.16044
chmp1a	ENSDART00000081636+ENSDART00000024244	0.0112777	0.245402	36.5953	45.016	62.8531	31.6147	25.1506	45.2075	0	10.6552	21.0345	44.0198	20.4095	2.15682
hgs	ENSDART00000056622+ENSDART00000019661	0.142259	0.611676	32.5613	29.6059	53.6979	16.9402	20.0094	20.6275	11.643	14.1792	10.5124	33.2013	15.3943	2.15673
fgf18b	ENSDART00000064545	0.0263358	0.345028	3.07533	0.671816	0.678664	6.99024	5.53853	0	0	0.623269	0.459202	2.85401	1.3242	2.15527
si:ch211-240j22.2	ENSDART00000103279	0.00435604	0.179986	20.0485	20.647	16.4331	1.22063	25.7903	8.17264	0	0	0	14.5873	6.7926	2.14753
col4a2	ENSDART00000081513	0.182671	0.611676	120.969	157.697	186.651	119.039	101.845	107.043	4.07323	97.0693	30.2516	146.089	68.0565	2.14658
apln	ENSDART00000075312	0.0202388	0.311045	1136.7	1552.26	2091.25	616.251	1178.98	1331.92	202.726	174.62	255.757	1349.11	628.799	2.14554
usp33	ENSDART00000018114+ENSDART00000100736	0.0762378	0.546764	36.2003	30.8212	46.2861	15.56	22.5675	11.3514	16.9971	13.5445	10.6857	32.2169	15.0292	2.14361
znf592	ENSDART00000086250	0.007504	0.213924	5.01967	8.61005	11.6518	7.44801	9.2076	3.3346	0	0.452144	6.10725	8.18238	3.82032	2.1418
zgc:91996	ENSDART00000097676+ENSDART00000020033	0.0169111	0.290073	7.73454	6.55976	21.3859	4.78297	7.57931	4.08026	0	1.65975	10.3262	10.1158	4.72911	2.13905
dpm1	ENSDART00000079591	0.026699	0.34638	10.702	80.3133	11.114	23.7891	22.1082	16.4239	0	6.12408	28.952	31.4796	14.7216	2.13832
trmt11	ENSDART00000102552	0.0160259	0.282365	2.85443	26.1895	27.2439	5.98125	1.28518	5.52705	0	18.512	11.0817	15.5673	7.28118	2.13801
ENSDARG00000074346	ENSDART00000110260	0.00450631	0.183785	1.48847	5.41935	6.02205	2.74893	1.34033	7.68568	0	0	0.14817	3.9197	1.83484	2.13627
zgc:92701	ENSDART00000105835+ENSDART00000038511	0.00221454	0.15176	25.8964	32.7519	42.7107	41.4362	17.926	24.0992	0	1.10492	40.4996	35.6988	16.7259	2.13434
zgc:77727	ENSDART00000031875	0.00947825	0.231936	29.6524	22.9373	13.9456	20.441	15.3204	13.871	0	2.16739	19.5977	21.744	10.1913	2.13359
si:dkey-254a11.3	ENSDART00000085931	0.0369683	0.401798	9.08911	28.8807	15.6816	3.87367	13.7649	7.74706	0	5.19128	7.03259	14.3813	6.74717	2.13145
tmx2	ENSDART00000009858	0.0165066	0.287012	9.72881	11.7919	19.8074	2.4967	9.32577	2.04691	1.15535	0.254415	12.9336	10.9562	5.1432	2.13023
si:ch211-194i4.1	ENSDART00000111661	0.0131513	0.258899	8.49414	9.8514	2.11306	5.57276	2.50323	8.93974	0	3.38037	0.461209	6.50784	3.05691	2.12889
ppp1r14a	ENSDART00000018117	0.030776	0.371032	62.4289	67.0031	58.7012	41.4521	63.5483	26.5552	0	24.4795	20.2647	57.3963	26.9695	2.12819
rspo1	ENSDART00000058459	0.0455767	0.439727	3.15546	0	1.59165	1.53693	0.405917	0	0	3.2889	0	1.57101	0.738963	2.12597
LOC567298	ENSDART00000056127	0.0169262	0.290158	52.4335	50.6399	40.194	26.1101	40.7541	27.2239	0	19.5752	12.2796	42.3444	19.9666	2.12077
gng12	ENSDART00000019281	0.00875544	0.224662	14.9694	45.4545	66.0689	29.1343	30.3291	18.6116	0	25.1806	17.6581	38.9068	18.3559	2.11958
A8E7D7_DANRE	ENSDART00000110954	0.0740205	0.540101	1.91976	1.34201	1.52515	1.85454	1.38296	0.626062	0.883435	0	1.03196	1.66036	0.784883	2.11543
chchd3	ENSDART00000101634+ENSDART00000041420	0.0213881	0.315596	26.3746	37.2233	83.3875	48.6376	36.7041	36.1688	0	11.2332	31.5056	48.9057	23.1223	2.11509
LOC100148154	ENSDART00000089445	0.201646	0.611676	20.6019	21.1525	22.8457	14.1216	16.4645	6.50861	4.74028	8.97695	9.84392	19.6804	9.30684	2.11462
ENSDARG00000083743	ENSDART00000119143	0.00360678	0.173528	0	25.8415	6.52622	2.10063	0	0	20.4135	0	0	8.61708	4.0827	2.11063
LOC557886	ENSDART00000086536	0.00982742	0.233272	10.6493	3.28429	31.7952	31.1472	18.6148	3.57503	0	2.03131	21.3264	19.219	9.10951	2.10977
nup37	ENSDART00000016075	0.0451656	0.437507	13.8584	8.71897	7.82919	35.1228	16.9717	11.2986	0	2.47161	8.1117	16.3823	7.77072	2.10821
zgc:163009	ENSDART00000112302	0.0441761	0.43327	5.47202	4.67757	9.87053	21.4622	1.07118	2.4246	14.2875	3.42343	3.41038	10.3706	4.92343	2.10637
memo1	ENSDART00000016793	0.035542	0.397189	27.0101	48.0175	22.0611	23.8167	18.1716	26.0708	2.28589	12.7099	12.5165	30.2263	14.3509	2.10623
B8A648_DANRE	ENSDART00000073712	0.0315888	0.374927	11.5605	0	9.47573	5.63077	7.43566	7.40542	0	0	0.986389	6.66674	3.16549	2.10607
CI016_DANRE	ENSDART00000054069	0.00458868	0.184162	59.636	133.342	17.4183	52.0782	56.07	44.3303	0	7.46505	47.9283	65.6186	31.1587	2.10595
zgc:175088	ENSDART00000112399+ENSDART00000103153	0.0055844	0.195818	116.663	31.8391	232.65	83.684	86.9511	77.7321	0	51.6921	59.8475	116.209	55.2446	2.10354
chic2	ENSDART00000030083	0.00398534	0.176699	30.3091	34.3425	35.2806	42.774	22.7938	11.4049	0	10.5303	40.0847	35.6765	16.9627	2.10323
MGA	ENSDART00000110593+ENSDART00000110706	0.081787	0.563378	9.74195	7.80513	14.8101	12.3019	6.62804	4.41249	5.2497	4.563	5.68929	11.1648	5.3085	2.10319
VWF	ENSDART00000114690	0.0348439	0.393123	6.59681	19.9742	3.1147	6.97421	6.70007	7.56712	0	3.04702	4.48986	9.16499	4.36082	2.10167
FAM120A	ENSDART00000021949	0.0395489	0.411945	15.5634	5.95932	89.2976	5.51501	29.9185	27.8009	0	6.9463	4.59555	29.0838	13.8522	2.09958
zgc:158653	ENSDART00000086296	0.00727038	0.213352	8.39012	9.88144	0.322005	11.401	7.5551	0	0	0.295722	10.0223	7.49864	3.57464	2.09774
si:dkey-34f16.5	ENSDART00000015190	0.0130286	0.258525	13.3257	29.9421	31.9277	8.1132	10.2852	4.6561	0	20.8338	13.9283	20.8272	9.94069	2.09514
sumo3	ENSDART00000052256	0.212404	0.611676	67.573	26.0361	59.648	70.7498	40.725	34.2694	0.979393	22.645	35.2748	56.0017	26.7787	2.09128
bag2	ENSDART00000049684	0.00411737	0.177308	41.596	188.875	74.4187	151.319	88.9586	40.5741	0	80.3876	62.7757	114.052	54.5392	2.0912
dcaf11	ENSDART00000002992	0.0205431	0.311529	28.1893	27.6428	15.0682	11.9249	8.17922	16.8537	0	9.90261	14.5918	20.7063	9.90546	2.09039
wu:fe14c11	ENSDART00000106388	0.00793946	0.217282	4.93434	7.39147	2.48894	6.20873	8.25176	0	0.324383	0	3.99969	5.25587	2.51517	2.08967
si:dkey-211g8.3	ENSDART00000104534	0.0191496	0.306028	7.10419	5.50231	8.69389	3.85346	6.10638	1.31635	0	2.61779	5.01461	6.28846	3.01103	2.08848
B0R0R7_DANRE	ENSDART00000111655+ENSDART00000109690	0.31754	0.611676	31.1566	18.15	11.714	15.7998	14.5474	9.94415	7.84595	5.47553	8.18583	19.2051	9.19978	2.08756
fam134a	ENSDART00000092277	0.0230039	0.3226	12.2218	31.5302	59.5932	6.28361	13.3638	26.3341	0	11.4412	14.5126	27.4072	13.1303	2.08732
zgc:162938	ENSDART00000100061	0.188879	0.611676	22.578	64.2781	52.3967	47.8019	36.7269	19.0013	25.4721	12.1038	18.9227	46.7637	22.4453	2.08345
ADAM10 (2 of 2)	ENSDART00000008663	0.0416191	0.421975	8.52639	6.12003	3.8976	8.30593	4.93574	6.45491	0	2.09831	2.63722	6.71249	3.22524	2.08124
zgc:112271	ENSDART00000073459	0.00183976	0.147302	38.5348	124.587	49.3224	56.9333	6.93995	47.1254	0	20.3054	87.4599	67.3445	32.3661	2.08071
aplnrb	ENSDART00000053264	0.048518	0.448638	439.764	614.033	603.309	449.379	335.222	248.732	77.1537	239.773	364.894	526.621	253.155	2.08023
samm50l	ENSDART00000058007	0.0252763	0.338299	8.85139	14.6955	8.07374	8.80216	8.76752	7.45696	0	7.65392	0.440557	10.1057	4.86379	2.07774
wu:fb54a03	ENSDART00000064993	0.0345985	0.392493	24.4548	23.1497	13.2347	16.378	13.632	9.01942	2.14354	4.01215	17.6491	19.3043	9.29125	2.07768
SON	ENSDART00000113095+ENSDART00000108982	0.0645721	0.505998	29.2696	35.0438	23.8494	25.9722	8.51519	13.9507	17.6136	8.76108	19.9024	28.5337	13.7486	2.07539
si:ch211-218c6.6	ENSDART00000079824+ENSDART00000079820	0.0125355	0.254927	15.7665	29.0511	26.1551	7.97573	16.4004	12.1893	0	13.4681	5.52024	19.7371	9.51562	2.07418
ccr6a	ENSDART00000010494	0.009941	0.23442	24.4697	12.8971	44.3998	14.6774	9.79308	18.6832	0	5.19537	24.4744	24.111	11.6292	2.07331
zgc:113338	ENSDART00000080129	0.0177646	0.297727	7.89518	7.97207	16.4938	5.88222	6.79345	9.58372	0	3.698	2.98652	9.56083	4.61234	2.07288
FOXJ2	ENSDART00000080396	0.0751586	0.54433	70.7449	61.4338	82.2295	24.3452	37.1937	42.2728	33.7686	13.3581	17.4527	59.6883	28.8092	2.07185
kras	ENSDART00000009126	0.0109484	0.242375	45.6135	126.216	195.219	133.134	87.1265	67.0512	0	71.9941	76.3648	125.046	60.5073	2.06662
Q1LVY2_DANRE	ENSDART00000088460+ENSDART00000088451	0.0929804	0.591143	87.3354	67.9122	36.1298	69.863	45.242	37.7838	30.555	17.556	26.904	65.3101	31.6082	2.06624
mmp14b	ENSDART00000044264	0.0248143	0.335582	21.4856	27.9673	30.7376	10.441	17.2124	24.7653	1.63651	6.96708	4.24807	22.6579	10.9659	2.06622
ppwd1	ENSDART00000092047	0.0497813	0.453408	24.1369	7.80082	4.37796	29.4983	14.2913	6.46963	0.30431	7.90722	10.8616	16.4535	7.96681	2.06526
zp3c	ENSDART00000111003	0.0125169	0.254927	2.43611	3.54784	7.88481	3.4608	3.6561	0	0	5.26635	1.57627	4.33239	2.09974	2.06329
ighm	ENSDART00000055251+ENSDART00000103101+ENSDART00000108666+ENSDART00000103108+ENSDART00000103113+ENSDART00000113385+ENSDART00000103115+ENSDART00000103110+ENSDART00000055250	0.0155084	0.277884	78.6309	0.748604	23.7586	14.2155	18.1772	50.1388	0	0	2.81428	29.3384	14.2261	2.0623
ivns1abpa	ENSDART00000102258+ENSDART00000042902+ENSDART00000061659	0.0465812	0.444318	59.3379	99.3226	83.2126	62.1468	64.314	44.127	9.11547	43.2522	23.7454	76.005	36.9108	2.05915
LOC100150148	ENSDART00000110278	0.0449795	0.43704	24.2065	72.8568	44.3971	18.6462	15.5004	15.7882	2.47541	32.2697	31.1647	40.0266	19.4397	2.05902
wwtr1	ENSDART00000097533	0.0102475	0.23776	29.8255	41.857	94.1409	16.8199	50.4589	35.3691	0	8.79222	16.3294	45.6608	22.1899	2.05773
lrpprc	ENSDART00000034230	0.0301972	0.366701	10.1136	4.41869	4.52246	4.95305	3.2354	4.77369	0	2.10363	4.49067	6.00194	2.92068	2.05498
smpd4	ENSDART00000017937	0.038043	0.4068	8.07456	4.10213	13.3435	5.22861	5.91822	4.59284	0	4.56684	3.64507	7.6872	3.74459	2.05288
LOC796547	ENSDART00000114100	0.0266014	0.345807	9.30165	7.01449	10.5352	4.33231	6.34887	5.02104	0.0390907	4.42448	3.17101	7.79592	3.8009	2.05107
zgc:123210	ENSDART00000108558	0.0813452	0.561634	104.38	142.93	92.9807	80.6523	55.5925	59.6733	51.8409	42.0507	47.5175	105.236	51.335	2.04998
tfb2m	ENSDART00000110058	0.00646801	0.203971	26.3218	32.2602	1.65963	10.4896	16.0066	8.36095	0	0	18.7838	17.6828	8.63028	2.04892
zgc:153635	ENSDART00000017305	0.10074	0.607169	8.43366	4.48575	5.17882	5.83427	2.31131	4.7832	2.36235	2.0808	3.06611	5.98313	2.92075	2.04849
zgc:172323	ENSDART00000076491+ENSDART00000075191	0.0385171	0.408211	2.39212	1.88124	0	2.37079	0.430809	0	3.63265	0	0	1.66104	0.812692	2.04387
zgc:153018	ENSDART00000090844	0.0235797	0.326633	40.6615	37.8992	49.3192	23.8761	26.8508	19.6449	1.38604	29.0563	15.9208	37.939	18.5718	2.04283
MKL2 (1 of 2)	ENSDART00000112456	0.0328629	0.381767	2.9531	8.33686	11.9309	5.93789	2.6592	5.74125	0	4.6959	4.74869	7.28969	3.56901	2.0425
eftud2	ENSDART00000017172	0.0431263	0.428796	15.1612	6.12724	14.3032	5.86923	7.16748	6.02587	0	2.2277	9.96092	10.3652	5.07639	2.04185
CAMK2G (1 of 2)	ENSDART00000078652	0.0357688	0.398737	15.5174	103.39	54.2763	51.0328	52.3989	38.2696	1.7852	24.53	20.3898	56.054	27.4747	2.04021
zgc:109898	ENSDART00000025121	0.0395531	0.411945	5.3989	14.5158	0	3.65792	3.73968	0.677177	0	0	10.0459	5.89315	2.89255	2.03735
timm8b	ENSDART00000078114	0.0340831	0.389361	48.018	44.8525	116.197	62.5702	35.7841	28.3489	0.761963	5.36921	96.4234	67.9095	33.3375	2.03703
csnk1e	ENSDART00000066391	0.0332805	0.384736	2.50434	7.29442	15.5972	22.5323	7.26644	8.39388	0	11.0533	2.74225	11.9821	5.89117	2.03391
spast	ENSDART00000035150	0.018683	0.303831	21.5443	5.64769	22.2267	12.2425	6.79004	12.5149	0	6.65863	11.9831	15.4153	7.58933	2.03118
zgc:110239	ENSDART00000007642	0.00502084	0.188334	101.373	40.9506	36.6737	62.9881	42.2002	51.7566	0	17.3791	37.6187	60.4964	29.7909	2.0307
zgc:77126	ENSDART00000067086	0.0093498	0.23137	7.37188	11.6755	14.6414	9.1636	4.97866	3.75637	0	2.24106	15.4105	10.7131	5.27733	2.03002
SLC4A1AP	ENSDART00000046003	0.0152759	0.275889	9.05218	11.0739	3.67565	4.73239	4.56471	9.74175	0	2.2015	1.08132	7.13352	3.51786	2.0278
GLTP_DANRE	ENSDART00000088904	0.107051	0.611676	8.69207	5.31667	6.52176	4.32186	2.3481	4.25191	0	4.05168	4.67237	6.21309	3.06481	2.02723
tpp1	ENSDART00000062806	0.0162437	0.284795	29.2957	23.0707	7.82181	8.83745	9.7704	15.3332	0	13.194	4.32036	17.2564	8.52358	2.02455
zgc:153026	ENSDART00000079600	0.0153725	0.276665	5.43208	5.45861	3.71613	0.926035	0.489146	0.88574	0.624933	7.59625	0	3.88321	1.91921	2.02334
ubtfl	ENSDART00000056634	0.0861128	0.574784	21.1719	43.6217	56.1648	32.4835	24.8846	19.8049	25.0238	11.0207	14.1096	38.3605	18.9687	2.0223
rprd1b	ENSDART00000055564	0.021146	0.314869	25.0789	20.303	11.2316	16.4517	21.2546	4.51026	16.4626	0.747453	2.20278	18.2663	9.03554	2.0216
si:ch211-203l9.3	ENSDART00000088358	0.00538193	0.193069	52.059	78.1856	46.3125	33.2804	49.5636	31.6112	0	23.9588	24.6156	52.4594	25.9498	2.02157
LOC568457	ENSDART00000079131	0.00296604	0.167886	1.53581	6.71005	4.06707	9.27269	9.68072	0	0	0	3.66918	5.3964	2.66998	2.02114
RNaseP_nuc	ENSDART00000119928	0.0322815	0.378872	20.9843	11.0018	0	12.5206	3.77918	0	6.75959	17.0113	0	11.1267	5.51002	2.01935
brd8	ENSDART00000028623	0.0138018	0.263891	14.958	16.1014	5.35804	11.0868	8.00353	12.902	0	2.28461	6.2797	11.8761	5.89398	2.01495
B0JZN2_DANRE	ENSDART00000114777	0.00287842	0.165107	10.0696	15.0839	22.6449	10.6267	19.8621	14.4646	0	1.36052	0.57279	14.6063	7.25199	2.01411
si:ch211-240j22.1	ENSDART00000075533	0.0324892	0.37928	14.8965	14.9216	11.8665	14.3491	8.83356	2.36973	0	10.0143	13.5629	14.0084	6.9561	2.01383
gpn2	ENSDART00000101912	0.00958959	0.232532	18.1817	69.1569	62.7813	20.6635	19.7429	18.7471	0	21.8923	45.9928	42.6959	21.275	2.00685
PDLIM7	ENSDART00000044909	0.00646282	0.203971	8.94268	32.8198	9.86735	10.6715	8.05268	20.4144	0	0.724956	9.61417	15.5753	7.76124	2.00681
ENSDARG00000074060	ENSDART00000110791	0.0266329	0.3459	30.7001	45.2489	31.9971	17.9708	19.6511	12.3639	0	24.8876	21.5396	31.4792	15.6884	2.00652
pdcd4a	ENSDART00000030141	0.00711456	0.211155	23.5401	3.60499	23.9926	17.6517	23.8196	13.652	0	3.93469	1.44947	17.1973	8.57115	2.00642
zgc:92453	ENSDART00000010395	0.0240283	0.330538	25.7135	66.0446	35.4223	41.3999	34.03	16.1993	0	22.1085	32.6938	42.1451	21.0063	2.0063
ENSDARG00000071547	ENSDART00000105853	0.0199955	0.310306	9.61186	9.65882	13.7874	2.32133	9.95355	7.83642	0	2.72722	1.57874	8.84486	4.41919	2.00147
si:busm1-118j2.12	ENSDART00000031692	0.0368616	0.401798	42.5841	20.53	103.696	22.5296	45.6185	28.7323	0	20.2368	23.6802	47.3349	23.6536	2.00118
acaa1	ENSDART00000007997	0.0230581	0.322801	20.4731	11.8139	20.7999	11.9631	13.5658	5.03892	0	8.76818	13.2662	16.2625	8.12782	2.00084
rnf146	ENSDART00000003412	0.0179524	0.298911	28.6329	16.6162	29.1336	19.1894	16.7296	12.4739	0	9.47963	19.7778	23.393	11.6922	2.00074
NP_001139039.1	ENSDART00000083633	0.00564761	0.197548	33.8542	81.3512	97.1223	29.4577	48.5854	54.3392	0	15.0088	33.1737	60.4464	30.2214	2.00012
josd1	ENSDART00000105854	0.00876722	0.224763	6.7721	10.5201	5.64576	7.37581	4.4042	8.2818	0	0.304996	5.95481	7.57844	3.78916	2.00003
casp2	ENSDART00000089230	0.0107821	0.241101	18.5237	16.9955	53.7546	29.8678	21.2672	26.8062	0	12.3887	14.1062	29.7854	14.9136	1.99719
fntb	ENSDART00000038149	0.00931724	0.23137	24.1307	39.8286	66.0996	12.2975	30.6967	27.7926	0	5.27864	25.3936	35.5891	17.8323	1.99577
dync1li2	ENSDART00000037850	0.232935	0.611676	50.4911	62.6131	45.7704	79.3743	30.4922	23.91	7.23484	49.5101	38.1024	59.5622	29.8499	1.99539
zgc:162966	ENSDART00000043069	0.00617806	0.20161	20.7034	39.8	63.7605	42.7452	18.6429	27.3818	0	13.2404	45.4778	41.7523	20.9486	1.99308
zgc:56340	ENSDART00000063837+ENSDART00000102378	0.0468743	0.444654	8.84805	0	5.2069	7.82119	0	1.60304	8.5958	0	3.52313	5.46904	2.74439	1.9928
dynll2	ENSDART00000081325	0.288399	0.611676	275.878	391.553	353.756	317.942	236.662	190.982	103.29	163.433	146.493	334.782	168.172	1.99071
syncripl	ENSDART00000103619+ENSDART00000037450	0.0486763	0.449519	41.5711	61.9394	102.763	37.0242	55.9108	40.6274	5.39569	20.9548	29.9224	60.8243	30.5622	1.99018
itgb1a	ENSDART00000039700	0.108172	0.611676	22.547	30.364	24.5856	12.2094	16.959	13.4082	4.63853	12.7947	8.55529	22.4265	11.2711	1.98973
ahnak	ENSDART00000088484	0.103335	0.611676	89.4094	201.893	221.24	129.47	63.7712	78.4876	85.2422	84.9504	91.6024	160.503	80.8108	1.98616
ENSDARG00000013013	ENSDART00000101076	0.0132193	0.259008	19.5278	5.46036	8.61878	12.8721	14.0675	2.54732	0	3.16612	9.56398	11.6198	5.86897	1.97986
calr	ENSDART00000113115+ENSDART00000111557+ENSDART00000063525	0.0820845	0.563735	15.271	23.8285	32.015	20.7646	17.6801	11.5609	16.3136	8.40052	4.07184	22.9698	11.6054	1.97923
ccr9a	ENSDART00000077511	0.0112391	0.245402	4.86956	9.7259	2.14923	8.30138	0	6.80585	0	4.65253	4.36267	6.26152	3.16421	1.97886
HIPK1 (1 of 2)	ENSDART00000093061	0.00958363	0.232532	16.3442	2.32855	22.8172	19.5847	17.7571	16.5117	0	0.648085	3.76683	15.2687	7.73673	1.97353
fryb	ENSDART00000044294	0.0973697	0.602391	2.44467	2.56343	5.0558	4.50494	2.95613	2.56257	0.899991	0.934288	1.87731	3.64221	1.84606	1.97296
pgam1b	ENSDART00000016350	0.0440304	0.432834	8.53685	12.5321	62.2445	19.5983	11.0696	16.7039	0.314279	11.3497	25.8	25.7279	13.0475	1.97187
ENSDARG00000040067	ENSDART00000058600	0.0242307	0.331375	42.9882	6.11501	66.1857	19.8833	47.7121	17.9314	0	3.64701	16.4204	33.793	17.1422	1.97134
dre-mir-126b	ENSDART00000116566	0.00130777	0.144144	6.17306	5.3941	5.44908	8.76961	0	0	11.3629	5.00431	0	6.44646	3.27343	1.96933
med12	ENSDART00000079327	0.0222833	0.319383	8.8309	6.87982	8.78135	3.2346	9.19752	3.383	0	2.67382	2.35126	6.93167	3.52112	1.9686
gpm6ab	ENSDART00000040280	0.0956507	0.598077	107.223	99.4355	178.852	183.001	91.6479	85.4269	54.8721	70.101	60.1156	142.128	72.4327	1.96221
psmb9a	ENSDART00000000698	0.00479493	0.18531	26.0584	6.07204	26.5804	15.7949	17.7291	12.747	0	0.469439	16.6015	18.6264	9.50942	1.95873
lman1	ENSDART00000102304	0.00784881	0.217237	9.31839	13.5709	11.927	17.2093	1.1188	4.55829	0	15.486	12.0588	13.0064	6.64438	1.95751
copz2	ENSDART00000002177+ENSDART00000078615	0.037974	0.406673	11.852	18.8853	14.1545	12.0832	13.8114	6.82078	0	6.21698	9.57728	14.2437	7.28529	1.95514
wu:fy63c09	ENSDART00000109979	0.00648008	0.204126	42.2109	32.8969	42.1277	25.7151	32.1886	24.4928	0	24.6624	10.1072	35.7376	18.2902	1.95392
zgc:194294	ENSDART00000113960+ENSDART00000111580	0.0174137	0.294442	6.49625	39.7408	48.0176	29.0117	18.4692	11.3492	0	22.4106	26.6311	30.8166	15.772	1.95388
zgc:73350	ENSDART00000103986	0.0969508	0.601757	64.1058	38.1064	50.2358	41.6322	38.8765	29.1544	9.83339	24.0399	22.2699	48.5201	24.8348	1.95371
vat1	ENSDART00000078982	0.100633	0.607036	446.374	642.87	647.277	630.154	504.227	419.411	91.7914	260.409	240.782	591.669	303.324	1.95061
si:dkey-19p15.7	ENSDART00000111393	0.0470109	0.444654	41.3435	58.794	4.05497	7.60082	7.29977	16.9635	0	16.5389	30.9069	27.9483	14.3418	1.94873
si:ch211-109n19.5	ENSDART00000079782	0.027994	0.354111	8.24161	6.66817	12.7987	5.11694	4.12299	4.72837	0	4.82533	7.38371	8.20635	4.21208	1.94829
si:dkeyp-38g6.2	ENSDART00000086946	0.288787	0.611676	28.5079	23.708	30.0238	23.294	21.2447	21.4789	7.78078	10.599	6.63464	26.3834	13.5476	1.94746
antxr2a	ENSDART00000085367	0.234113	0.611676	47.8839	64.8808	86.9437	84.8161	31.9294	36.074	28.7294	54.6646	31.4053	71.1311	36.5605	1.94557
snrpb2	ENSDART00000057601	0.00923853	0.230364	20.9488	60.3582	31.2364	29.2778	27.0213	15.6945	0	31.2112	17.2464	35.4553	18.2347	1.94439
wu:fe16a10	ENSDART00000064860	0.00532566	0.193069	35.8211	68.2535	134.824	9.32954	74.3682	38.128	0	44.3653	2.82294	62.0571	31.9369	1.94312
wu:fu71h07	ENSDART00000109327	0.00514712	0.190316	99.7104	108.015	167.291	111.575	102.701	96.3261	0	54.5341	59.5542	121.648	62.6232	1.94254
zgc:109973	ENSDART00000075485	0.00269573	0.163163	145.225	201.738	124.906	97.8652	129.095	91.8358	0	56.6007	89.2408	142.433	73.3545	1.94171
C14orf43 (1 of 2)	ENSDART00000075978	0.00829009	0.221423	13.8717	27.2232	7.22646	15.9591	8.60047	4.07881	0	25.256	3.46348	16.0701	8.27975	1.94089
usp5	ENSDART00000029121	0.0118521	0.250513	37.2209	30.5123	22.1013	36.4688	26.6059	21.7425	0.17658	12.2873	20.7413	31.5758	16.3107	1.93589
glsl	ENSDART00000091195+ENSDART00000091187	0.0321032	0.377713	11.2868	16.1388	12.9822	4.8589	6.15971	7.80775	0	10.6749	4.59634	11.3167	5.84774	1.93522
lmbrd2b	ENSDART00000021682	0.0999115	0.606609	12.6475	13.2045	7.46697	6.53359	5.32463	8.57046	2.04082	4.06123	5.78813	9.96313	5.15705	1.93194
tcea3	ENSDART00000101861+ENSDART00000006061	0.00401726	0.176699	13.7988	7.8374	23.4492	4.4582	12.2864	15.2955	0	0	4.53288	12.3859	6.42296	1.92838
B3GQ71_DANRE	ENSDART00000114067	0.00745517	0.213386	26.8319	9.74723	17.6972	5.73912	25.7903	10.3233	0	1.71081	1.0804	15.0039	7.78098	1.92827
ppp2r3c	ENSDART00000064554	0.0108479	0.241698	20.6571	23.8266	19.3285	21.3639	11.9048	11.1153	0	11.5548	20.7276	21.294	11.0605	1.92523
sorbs3	ENSDART00000054559	0.331365	0.611676	16.5606	31.3535	33.8879	21.6015	12.201	20.0478	16.1654	11.4927	7.26849	25.8509	13.4351	1.92413
ufsp2	ENSDART00000078848	0.0934895	0.592398	12.62	19.136	27.1945	21.303	5.682	14.2229	7.51554	12.6379	12.0823	20.0634	10.4281	1.92397
MED24 (2 of 2)	ENSDART00000106375	0.0467839	0.444654	5.10703	1.48753	0	0.483678	4.59876	0	0	0	0	1.76956	0.919752	1.92395
brd2a	ENSDART00000035967	0.0914062	0.586856	297.987	218.938	306.974	199.54	175.061	109.569	92.6559	166.234	121.463	255.86	132.997	1.92381
abcg2a	ENSDART00000063180	0.03955	0.411945	36.2293	23.7432	86.0804	46.15	27.1864	33.9679	2.22293	15.9088	45.6217	48.0507	24.9815	1.92345
traf3	ENSDART00000031458	0.0142328	0.267999	13.9624	19.0046	22.3981	12.0538	11.3639	9.41313	0	7.18313	15.8768	16.8547	8.76738	1.92243
nxf1	ENSDART00000077381	0.086761	0.576143	29.8561	32.1277	38.5558	38.7228	26.3869	25.6936	15.6474	14.6789	8.17309	34.8156	18.116	1.92182
si:ch211-218o21.2	ENSDART00000098657	0.232448	0.611676	17.0819	29.7606	26.6201	31.8167	20.8889	11.6055	0.97046	14.8735	20.2476	26.3198	13.7172	1.91875
LOC100003989	ENSDART00000114308+ENSDART00000115194	0.035209	0.395328	24.5177	33.2636	9.3783	60.3728	30.5728	25.164	2.75795	0.883366	23.8118	31.8831	16.638	1.91628
serpine2	ENSDART00000041677+ENSDART00000109762	0.0127342	0.256344	22.1424	16.9997	62.6405	23.9456	14.7945	21.7666	0	31.3864	14.084	31.432	16.4063	1.91585
aga	ENSDART00000016728	0.0287528	0.358139	23.3285	60.7204	6.353	19.4615	19.2189	19.424	0	13.0772	20.0108	27.4659	14.3462	1.91451
zgc:158718	ENSDART00000103085+ENSDART00000063024	0.00303192	0.168816	201.258	72.9499	104.618	119.448	112.764	117.564	0	47.1332	48.0821	124.568	65.1087	1.91324
atxn1b	ENSDART00000088265	0.00741364	0.213386	22.5599	8.61032	41.3159	13.6301	10.5076	34.4599	0.238657	1.15617	9.91217	21.529	11.2549	1.91286
C8orf4 (2 of 2)	ENSDART00000111097	0.00631107	0.20161	188.172	88.2716	231.671	28.702	73.1289	145.34	0	87.513	44.956	134.204	70.1876	1.91208
zgc:113056	ENSDART00000009794+ENSDART00000075511	0.0469911	0.444654	9.48588	6.86793	0	7.70051	2.68457	0	0	2.7464	10.3044	6.01358	3.14706	1.91085
zgc:55794	ENSDART00000060731	0.016168	0.284041	10.5971	3.08662	14.0314	12.3173	4.91579	1.04723	9.45757	10.8035	0	10.0081	5.24482	1.90819
dgcr8	ENSDART00000051554	0.244331	0.611676	9.60461	14.1476	18.5309	12.1631	6.67187	6.2644	9.34481	5.061	8.35898	13.6115	7.14021	1.90632
si:ch211-126j24.1	ENSDART00000065423	0.00674975	0.206509	1.19404	5.73851	6.5875	2.54442	3.76321	0	0	0	6.77506	4.01612	2.10765	1.90549
zgc:123282	ENSDART00000079778	0.0116871	0.249804	27.659	8.44453	10.5897	11.3619	16.2041	11.4109	0	1.62089	8.85708	14.5138	7.61859	1.90505
LOC567310	ENSDART00000014024	0.0304033	0.367885	21.8042	34.5154	30.6634	18.5854	23.2499	19.2613	0.923889	14.3831	11.6008	26.3921	13.8838	1.90093
zgc:112234	ENSDART00000111572	0.0166917	0.288218	13.5643	11.8526	11.9734	5.78092	3.05358	5.52938	0	13.7452	6.07616	10.7928	5.68086	1.89986
sypl2a	ENSDART00000077649	0.0778577	0.551857	35.835	66.0735	43.3855	34.4681	38.9295	34.5765	10.5146	17.5235	16.8379	44.9405	23.6764	1.89812
A8WFR5_DANRE	ENSDART00000051907	0.0187731	0.304601	28.9011	6.22706	25.5116	30.3715	28.8768	19.3666	0	4.49328	7.21213	22.7528	11.9898	1.89769
zgc:110779	ENSDART00000055787	0.0111788	0.244701	12.542	19.5363	6.97959	7.74674	4.91034	13.3374	0	12.5988	0	11.7011	6.16929	1.89668
apc	ENSDART00000044432	0.0480022	0.446913	68.3936	71.5098	62.5583	45.4985	47.9245	61.9773	7.59702	21.2538	24.6975	61.9901	32.69	1.8963
dhrs7	ENSDART00000005670	0.0311724	0.373859	7.33241	41.1889	8.78406	51.339	18.8648	14.945	0	9.9777	27.8407	27.1611	14.3256	1.89598
OAZ2 (1 of 2)	ENSDART00000067513	0.149259	0.611676	445.118	563.695	317.641	326.598	226.186	192.625	146.39	279.948	246.23	413.263	218.276	1.89331
B0JZN1_DANRE	ENSDART00000089545	0.00963309	0.232532	39.2571	23.8898	18.5641	30.0758	18.9376	29.7196	0	12.2183	12.9797	27.9467	14.771	1.89199
sepn1	ENSDART00000034263	0.0363516	0.399658	9.32099	16.0957	25.9568	5.73805	6.59476	10.1324	0.102127	12.2339	8.7484	14.2779	7.56231	1.88803
zgc:163064	ENSDART00000102750	0.115457	0.611676	112.119	127.659	142.242	45.2324	82.6039	60.9392	31.4929	61.1844	46.8177	106.813	56.6076	1.8869
wu:fi40d09	ENSDART00000073379	0.0265514	0.345584	52.6225	59.3012	23.5458	14.4358	23.2025	39.056	0	16.9167	20.2669	37.4763	19.8884	1.88433
atl3	ENSDART00000023054	0.0043533	0.179986	67.9036	92.0368	116.985	84.9556	61.4931	68.2574	0	46.759	63.9462	90.4702	48.0911	1.88122
REV3L (2 of 2)	ENSDART00000092264	0.0914303	0.586856	4.02483	6.605	6.97561	5.10416	3.97785	1.60068	5.7823	1.71098	2.02281	5.6774	3.01892	1.8806
hspa14	ENSDART00000080829	0.0318742	0.376573	27.5089	23.0464	23.4065	32.7949	30.9001	10.4046	0	12.1849	17.8701	26.6892	14.2719	1.87005
zgc:92308	ENSDART00000082454	0.00988445	0.233847	43.0877	25.2095	11.0796	29.3815	19.5684	31.1577	0	16.4019	5.59458	27.1896	14.5445	1.8694
zgc:165591	ENSDART00000111735	0.0492533	0.451495	46.4208	144.429	37.8723	65.547	36.7341	35.5526	101.631	7.41236	15.5433	73.5674	39.3747	1.86839
pfdn2	ENSDART00000036703	0.0444677	0.434437	31.6175	17.6089	19.4752	6.81154	16.5819	24.9275	0	0	9.02708	18.8783	10.1073	1.86779
LOC794507	ENSDART00000113655	0.0403213	0.416327	11.1895	5.75147	31.3745	32.5401	13.0393	27.3678	0.605784	8.80416	4.32439	20.2139	10.8283	1.86676
LOC797669	ENSDART00000112957	0.0477205	0.44572	7.82554	22.2237	14.679	5.55858	3.52336	6.38005	0	12.6878	11.1007	12.5717	6.73839	1.86568
si:ch211-51f10.1	ENSDART00000104848	0.0316316	0.375262	19.3474	3.45804	17.4664	29.984	16.63	10.3963	0	6.05985	14.0506	17.564	9.42733	1.86309
myo6a	ENSDART00000064620+ENSDART00000015558	0.0473784	0.445403	8.1126	10.781	2.46737	3.84166	7.76178	3.58263	0	3.69936	1.86751	6.30066	3.38225	1.86286
dyrk1ab	ENSDART00000010954+ENSDART00000054416	0.00882307	0.225586	35.0148	48.1894	40.9244	10.4103	26.6234	40.7729	0	6.72838	16.1581	33.6347	18.0566	1.86274
st3gal5	ENSDART00000054690	0.038512	0.408211	2.75607	19.748	27.0045	11.8243	8.43804	14.8301	0	4.80366	13.0867	15.3332	8.23169	1.86271
bhmt	ENSDART00000040422	0.0200518	0.310842	5.53261	0	31.3687	9.67357	4.21553	26.37	0	0.690018	0	11.6437	6.25511	1.86147
KIAA1826	ENSDART00000028011	0.0210314	0.314557	6.45805	0	14.2516	2.66894	4.22933	11.4876	0	0	0	5.84466	3.14339	1.85935
DNMBP	ENSDART00000113621	0.0298252	0.364708	3.05813	3.83407	2.34737	5.17557	5.98646	0.975619	0	1.77851	0.952973	3.60378	1.93871	1.85885
ca2	ENSDART00000038364	0.128773	0.611676	153.238	185.197	227.127	98.5582	75.5156	38.5366	143.49	74.1646	114.975	166.03	89.3364	1.85848
LOC558673	ENSDART00000083957	0.0206889	0.312228	7.99495	18.1902	15.2464	19.5441	13.4477	10.8226	0	8.00986	8.73943	15.2439	8.20392	1.85812
ralb	ENSDART00000059756	0.371795	0.611676	40.0631	55.1885	56.1671	59.1913	14.8548	16.1393	43.5962	31.7137	35.4705	52.6525	28.3549	1.85691
ENSDARG00000078610	ENSDART00000034766+ENSDART00000110810	0.0264656	0.345584	90.1511	164.235	113.176	49.3324	139.991	92.2829	15.9158	15.7182	16.7971	104.224	56.1409	1.85647
zgc:154015	ENSDART00000013894	0.029388	0.362054	8.75447	18.1409	4.85744	1.84776	5.40562	9.17666	0	0	8.06728	8.40014	4.52991	1.85437
LOC100005402	ENSDART00000111605	0.010516	0.238896	44.3151	25.6751	40.1808	14.5071	12.5787	12.9595	0	24.2102	34.3798	31.1695	16.8256	1.8525
LOC100151374	ENSDART00000092389	0.0381854	0.407864	3.53296	3.46134	2.22083	1.12547	2.50651	1.65839	0	0	2.81351	2.58515	1.39568	1.85225
elf2a	ENSDART00000038670	0.00199804	0.149758	26.8454	7.60795	25.5116	21.8516	17.4225	15.7742	0	0	22.0287	20.4541	11.0451	1.85188
zgc:114147	ENSDART00000052140	0.022342	0.3196	18.1817	7.9437	47.912	39.1999	14.4461	23.5429	0	22.3258	16.1294	28.3093	15.2888	1.85164
zgc:153342	ENSDART00000098132+ENSDART00000013211	0.0395969	0.411981	20.1908	10.9907	32.5778	3.66774	13.4125	17.001	0	7.11072	8.00664	16.8568	9.10616	1.85114
zgc:101592	ENSDART00000073671	0.0826925	0.565705	25.7099	30.0262	18.3303	28.7979	18.4764	16.1238	0	21.1428	13.8792	25.716	13.9244	1.84683
tmem88a	ENSDART00000079499	0.0455235	0.43948	35.8431	132.089	4.81469	98.1494	40.2279	50.398	0	38.7425	53.9855	67.7241	36.6708	1.84681
FBN1 (1 of 2)	ENSDART00000058537	0.00402392	0.176699	72.6657	85.7199	29.506	9.35959	55.6187	68.5248	0.668785	1.07998	7.66753	49.3128	26.712	1.84609
ubr5	ENSDART00000035761	0.0999997	0.606609	16.4112	11.6987	21.3961	12.7614	11.764	8.89052	10.4338	3.54482	7.5449	15.5668	8.4356	1.84537
VCL (2 of 2)	ENSDART00000110304	0.0184861	0.302829	12.5238	7.85686	16.1573	6.47799	10.4099	9.42507	0	7.2891	2.01388	10.754	5.82759	1.84536
safb	ENSDART00000017838	0.120189	0.611676	33.1203	45.1626	59.496	43.2155	33.0534	24.4226	17.0858	15.2205	32.8226	45.2486	24.521	1.8453
zgc:103654	ENSDART00000099320	0.00323341	0.171335	35.6804	130.948	96.3771	101.58	18.635	35.4895	0	72.0233	120.833	91.1462	49.3961	1.84521
s1pr1	ENSDART00000062633	0.00983878	0.233348	58.4916	47.5613	46.2533	38.085	36.3327	39.7395	0	36.6606	16.3355	47.5978	25.8137	1.8439
NP_001119908.1	ENSDART00000092991	0.0134305	0.261172	11.1679	81.322	45.6759	36.8077	42.9074	15.782	0	9.95881	50.0269	43.7434	23.735	1.84299
SNORD58	ENSDART00000115565	0.000352883	0.136066	17.6618	38.5828	15.5904	0	0	0	48.7656	0	0	17.9587	9.75312	1.84133
ssr3	ENSDART00000021880	0.00974302	0.232743	79.2673	149.582	156.318	121.953	69.8597	83.1882	0.776111	75.1974	115.338	126.78	68.8719	1.84081
nbr1	ENSDART00000114556+ENSDART00000056471+ENSDART00000033661	0.0581576	0.481824	34.8414	39.7288	28.4158	26.5368	29.0369	28.779	4.10885	11.4981	14.5551	32.3807	17.5956	1.84027
htt	ENSDART00000108680+ENSDART00000074777	0.0886818	0.581182	6.66193	6.18839	8.02629	7.50311	3.2967	6.36107	3.70091	1.26239	4.66006	7.09493	3.85623	1.83986
ap2b1	ENSDART00000050916+ENSDART00000050915	0.277025	0.611676	26.7847	51.7451	39.3814	28.7595	22.7167	25.775	13.0714	19.9461	18.1835	36.6677	19.9385	1.83903
MCF2L2	ENSDART00000115255	0.0100579	0.236381	27.2072	44.751	53.4817	36.3127	50.44	33.9248	0.420847	15.6616	9.55886	40.4381	22.0012	1.83799
rnf181	ENSDART00000029450+ENSDART00000100511	0.0397633	0.413109	17.4505	18.9875	17.3788	15.1287	9.2671	11.1686	0	1.34031	25.1213	17.2364	9.37948	1.83767
ENSDARG00000075383	ENSDART00000109689	0.00359148	0.173528	1.19741	10.4631	6.69419	6.80429	4.31296	12.691	0	0	0.119196	6.28975	3.42463	1.83662
zgc:153171	ENSDART00000112918	0.0181672	0.300332	16.0968	28.1312	20.9188	7.11436	9.66321	15.3108	0	5.79965	18.4272	18.0653	9.84016	1.83587
ENSDARG00000070510	ENSDART00000078928	0.0102312	0.23776	4.56771	3.19306	4.83841	6.22944	0	4.46879	6.72629	0	1.6369	4.70715	2.56639	1.83415
olfml3b	ENSDART00000089601	0.00498842	0.18786	40.9401	56.2163	54.2079	45.6976	10.533	44.958	0	41.1475	37.6766	49.2655	26.863	1.83395
SEC31B	ENSDART00000014190	0.0384574	0.408211	16.1142	19.024	14.8296	2.825	15.2823	14.3955	0.552212	2.08457	3.686	13.1982	7.20012	1.83305
SPATA20	ENSDART00000066288	0.00341588	0.172554	4.17208	7.04819	14.6083	3.55618	13.0238	6.57611	0	0.450957	0	7.3462	4.01017	1.83189
slc30a4	ENSDART00000007797	0.00901887	0.227934	7.99636	12.3775	5.84851	2.85619	9.87502	7.63692	0	0.0926058	2.25154	7.26965	3.97122	1.83058
mrpl44	ENSDART00000099600+ENSDART00000014415	0.0309449	0.371912	10.7389	42.9029	31.2049	40.0368	5.08952	18.8138	8.84323	2.78618	49.8527	31.2209	17.0771	1.82823
ddx51	ENSDART00000032277	0.346041	0.611676	9.54171	11.8749	8.42265	5.83285	8.85245	4.24321	1.99586	5.15678	4.14472	8.91802	4.87861	1.82798
clint1	ENSDART00000049504+ENSDART00000076806	0.00893798	0.226875	37.0281	99.1197	108.035	30.109	49.7281	42.4795	0	65.9429	29.418	68.5729	37.5137	1.82794
LOC100148736	ENSDART00000043091	0.04881	0.450316	81.5514	76.2645	123.668	52.2325	62.2332	70.6734	4.99772	46.1018	44.4626	83.4291	45.6937	1.82583
si:ch211-154o6.2	ENSDART00000086265+ENSDART00000046169	0.00855185	0.22274	12.1714	6.63844	8.64056	13.7577	15.2607	2.38223	0	9.35653	1.22164	10.302	5.64422	1.82523
LOC559361	ENSDART00000111366	0.0253205	0.338414	15.4018	1.75542	3.10331	4.47116	9.04495	7.09734	0	0.814287	0	6.18291	3.39132	1.82316
ENSDARG00000071636	ENSDART00000106081	0.027576	0.351269	4.34307	7.59005	9.2009	2.96154	4.693	8.49802	0	2.81663	0.518798	6.02389	3.30529	1.8225
grnb	ENSDART00000105686	0.134967	0.611676	23.3991	17.4974	24.5276	14.1276	18.0313	12.4734	12.0102	7.02215	5.03928	19.8879	10.9153	1.82203
cyb5r3	ENSDART00000014153	0.0229197	0.3226	51.7374	45.8036	31.0974	39.3609	30.3437	37.4632	0	8.41597	39.0331	41.9998	23.0512	1.82202
zgc:101676	ENSDART00000038228	0.00797909	0.217282	10.6167	14.431	47.639	22.2885	11.1535	3.84697	0	7.88945	42.2738	23.7438	13.0327	1.82186
arhgef9	ENSDART00000110020	0.0178775	0.298911	7.83442	15.1329	6.91559	6.20925	6.31211	12.7746	0	1.67135	4.06358	9.02303	4.96432	1.81757
LOC795748	ENSDART00000062856	0.026367	0.345278	4.30338	5.64053	0	4.58512	0	6.13985	0	0	3.85543	3.63226	1.99906	1.81699
ENSDARG00000063530	ENSDART00000092937	0.0107494	0.241059	28.2589	27.7796	80.2907	30.109	28.6273	31.6787	0	14.3179	40.0858	41.6095	22.9419	1.81369
elmo1	ENSDART00000006805	0.00737133	0.213386	56.967	25.9597	50.8266	88.1514	49.9185	43.448	0	16.1387	43.4456	55.4762	30.5901	1.81353
ift57	ENSDART00000012919	0.0223818	0.319684	15.1788	6.63173	10.6073	14.0163	2.27803	12.3751	14.9401	1.70903	0.755491	11.6085	6.41156	1.81056
ctsh	ENSDART00000060245	0.105223	0.611676	98.7974	56.8413	59.3635	55.03	36.9952	67.3893	27.6839	25.9704	28.9202	67.508	37.3918	1.80542
tlr3	ENSDART00000013021	0.017057	0.291349	4.65287	1.76771	14.643	5.57538	5.46496	9.23615	0	0	3.74564	6.65974	3.68935	1.80512
ENSDARG00000079844	ENSDART00000078955	0.0442571	0.433716	12.7315	3.27204	3.63593	2.7662	8.09252	1.83173	4.48023	0	1.11826	5.60141	3.10455	1.80426
abca1a	ENSDART00000051558	0.143393	0.611676	50.0563	21.4679	34.8043	25.0196	20.7144	18.9797	14.058	21.5203	15.8829	32.837	18.2311	1.80116
zgc:194223	ENSDART00000113357	0.216017	0.611676	111.847	79.6738	145.948	109.498	61.3051	51.5406	87.2746	46.321	63.8984	111.742	62.0679	1.80031
Q1RM09_DANRE	ENSDART00000075392	0.135604	0.611676	63.1876	135.57	97.1116	84.957	44.7063	62.0951	58.6745	40.2476	59.1374	95.2066	52.9722	1.79729
foxl2	ENSDART00000061828	0.117607	0.611676	170.484	334.521	252.779	187.549	100.523	132.563	146.297	85.5794	192.96	236.333	131.584	1.79606
rln3a	ENSDART00000087803	0.0327646	0.381417	8.81865	0	7.7844	0.50112	11.9115	0	0	0	0	4.27604	2.3823	1.79492
mcam	ENSDART00000020425	0.0967996	0.601605	82.7785	101.017	73.8576	85.0553	72.6124	64.7247	27.3383	43.2429	30.8475	85.6771	47.7531	1.79417
cldn12	ENSDART00000025877	0.0128974	0.257727	16.3917	24.1234	31.0962	23.695	22.27	14.0673	0	9.9079	20.1817	23.8266	13.2854	1.79344
bmi1b	ENSDART00000012487	0.0105974	0.240151	13.9119	4.05213	25.2428	12.0046	5.10373	17.6434	0	0.835403	14.9257	13.8029	7.70165	1.79219
ENSDARG00000077170	ENSDART00000103562	0.0457568	0.440538	3.76785	1.6462	8.31489	3.21162	6.78572	0	2.60083	0.76362	1.68782	4.23514	2.3676	1.78879
ENSDARG00000078645	ENSDART00000114677	0.0195629	0.307835	8.90511	3.11256	0	4.04827	0	10.1643	0	0	1.06375	4.01648	2.24561	1.78859
ENSDARG00000052882	ENSDART00000074817	0.141598	0.611676	60.7566	70.375	45.524	33.7221	32.4442	27.6469	31.8602	24.3404	30.8027	52.5944	29.4189	1.78778
zgc:162740	ENSDART00000085535	0.0345625	0.392292	21.9579	9.59355	28.0206	28.0746	11.6057	13.6211	0	23.7986	12.2595	21.9117	12.257	1.78769
dpysl3	ENSDART00000065097	0.0122018	0.252431	38.0071	45.8735	5.32979	16.3246	30.6762	34.6139	0	6.02828	2.50541	26.3838	14.7647	1.78694
kif1b	ENSDART00000053807	0.157416	0.611676	13.087	15.891	17.3282	10.3824	9.948	8.17545	10.8716	5.51129	5.17716	14.1722	7.93669	1.78565
zgc:153996	ENSDART00000067621	0.0178295	0.298638	28.4991	11.6786	43.3737	14.6869	26.5477	8.97349	0	18.5624	14.7326	24.5596	13.7632	1.78443
zgc:158138	ENSDART00000076009	0.0263276	0.345028	18.1153	11.53	13.2269	3.43134	10.8749	13.3105	0	2.71954	5.54345	11.5759	6.48968	1.78374
arglu1b	ENSDART00000013264	0.0144854	0.270432	35.8741	61.5002	57.9049	38.6353	27.0736	37.047	0.314448	28.6665	42.9551	48.4786	27.2113	1.78156
ENSDARG00000076928	ENSDART00000113020	0.023718	0.327986	12.0226	8.10426	0	4.00152	12.9913	3.6407	0	0	0.307747	6.0321	3.38795	1.78046
CM037_DANRE	ENSDART00000112515	0.0147976	0.273042	36.4688	105.299	18.1953	40.9963	51.4006	32.3179	0	23.1371	34.5667	50.2399	28.2845	1.77624
fhl	ENSDART00000079187	0.0246144	0.333829	41.0067	86.6908	45.7333	30.3178	51.2194	43.8573	1.01454	17.1576	30.1543	50.9372	28.6806	1.77601
slc43a2	ENSDART00000048532+ENSDART00000045861+ENSDART00000086834	0.00334089	0.172554	93.3224	83.5622	157.013	31.6718	82.4121	113.081	0	52.1075	9.92584	91.3923	51.5052	1.77443
zgc:152875	ENSDART00000087329+ENSDART00000113529	0.00449909	0.183754	15.0415	6.45644	23.4102	6.74791	3.32673	3.87257	28.4158	0	0.788059	12.914	7.28063	1.77375
wu:fd12d03	ENSDART00000042209	0.149754	0.611676	42.4488	77.0379	41.0733	34.6361	23.3592	31.9458	32.5568	23.0148	26.8161	48.799	27.5385	1.77203
bnip2	ENSDART00000082578+ENSDART00000083463+ENSDART00000006184+ENSDART00000085139	0.0352082	0.395328	13.544	22.6502	29.6514	25.0018	20.8771	9.85798	0	17.4887	16.0255	22.7118	12.8499	1.76748
ntd5	ENSDART00000060004	0.00317146	0.170832	2.86569	6.5732	12.9642	2.84975	0	7.59316	0	0	10.2696	6.31321	3.57254	1.76715
ap1b1	ENSDART00000022518	0.243559	0.611676	26.233	31.028	26.0989	23.9252	17.3578	14.8885	12.272	7.57833	23.8486	26.8213	15.189	1.76583
zgc:92689	ENSDART00000067514	0.189425	0.611676	158.179	240.329	358.874	225.091	100.025	128.236	104.688	168.213	194.789	245.618	139.19	1.76462
si:ch211-206k20.5	ENSDART00000110686	0.0274449	0.351269	30.3859	14.6034	13.7464	16.4035	13.6809	1.23866	26.5676	9.54526	2.26858	18.7848	10.6602	1.76214
EPB41L2	ENSDART00000085281	0.139188	0.611676	50.9287	27.0436	28.8754	39.1806	22.5773	26.5098	24.6983	13.3387	16.496	36.5071	20.724	1.76158
cap1	ENSDART00000006344	0.135589	0.611676	50.5095	48.6792	69.0095	38.4101	35.4497	31.4903	21.8762	32.5163	25.2878	51.652	29.324	1.76142
A3QJV8_DANRE	ENSDART00000039754	0.143398	0.611676	47.667	67.7963	57.7925	38.109	38.518	31.8132	20.7836	33.2931	25.6503	52.8412	30.0116	1.76069
bet1	ENSDART00000004514	0.0124369	0.254927	24.1032	13.0728	27.1457	24.3233	8.23268	1.35524	37.8651	1.34757	14.1479	22.1612	12.5897	1.76027
pnn	ENSDART00000012670	0.105042	0.611676	33.3869	19.0918	31.0966	38.2233	26.0851	18.0132	17.5104	5.97039	18.9147	30.4496	17.2988	1.76022
uck2a	ENSDART00000002186	0.346973	0.611676	38.1758	31.6331	60.5702	51.7089	30.8203	29.246	11.207	33.8827	24.1773	45.522	25.8666	1.75987
phax	ENSDART00000065036	0.0352766	0.395775	22.7381	24.2842	4.832	11.6049	5.68754	13.7319	0.387541	3.41354	21.8802	15.8648	9.02014	1.75882
zgc:85717	ENSDART00000051804	0.149927	0.611676	879.933	632.41	1509.79	1173.15	652.444	482.043	461.188	668.917	718.247	1048.82	596.568	1.75809
si:dkey-31f5.9	ENSDART00000101052	0.0251131	0.337223	6.83683	10.4547	6.66365	9.30788	10.0042	5.34172	0	0	8.33702	8.31576	4.73658	1.75565
psap	ENSDART00000045069+ENSDART00000056295	0.10741	0.611676	258.337	211.032	205.722	135.414	131.027	201.035	60.2399	96.5916	88.3181	202.626	115.442	1.75522
ncoa6	ENSDART00000105284	0.021379	0.315596	8.11691	9.45688	3.18443	2.04997	9.74545	2.20587	0	0	4.30933	5.70205	3.25213	1.75333
hdac3	ENSDART00000054626	0.0275232	0.351269	20.8927	10.6268	3.44075	20.7322	11.7935	5.33887	0	3.79189	18.8111	13.9231	7.94706	1.75199
ENSDARG00000012600	ENSDART00000017829	0.0469844	0.444654	11.4563	3.77761	3.2437	11.3619	9.24559	5.63934	0	1.92755	4.48637	7.45987	4.25977	1.75124
jak1	ENSDART00000038990	0.227157	0.611676	84.4559	74.3786	98.205	107.44	68.7294	56.4102	9.08628	74.7205	51.2854	91.1199	52.0464	1.75074
si:dkey-188l8.4	ENSDART00000059997	0.0478939	0.446342	17.3407	3.60774	48.8365	15.9539	15.6149	30.9681	0	5.02056	9.6173	21.4347	12.2442	1.7506
calcoco1	ENSDART00000103150	0.0458367	0.44101	12.8469	35.3528	10.3247	15.7446	16.0575	19.5408	0.0882369	8.47156	8.87557	18.5672	10.6067	1.75051
zgc:110337	ENSDART00000019440	0.0176566	0.296789	46.6808	18.2853	15.6299	32.9293	18.8433	23.6223	0	15.6591	23.074	28.3813	16.2397	1.74765
pdip5	ENSDART00000020252+ENSDART00000101722	0.0259103	0.342193	33.0551	62.8651	46.0561	37.4751	34.4344	34.083	0.609533	30.212	29.0336	44.8629	25.6745	1.74737
nlk2	ENSDART00000047248	0.0897758	0.582909	9.23996	6.81244	8.53862	6.80939	2.3401	7.2978	4.78355	1.40448	6.63976	7.8501	4.49314	1.74713
B0V3D8_DANRE	ENSDART00000113820	0.00692114	0.209679	27.7063	12.4155	12.2285	12.1109	15.3532	18.5342	0	0.575915	11.6686	16.1153	9.22638	1.74665
si:dkey-12h9.13	ENSDART00000024821	0.00822752	0.220554	17.5425	13.139	9.16464	11.24	9.349	17.2209	0	0.580455	9.46192	12.7715	7.32246	1.74416
sgcd	ENSDART00000047218	0.0251458	0.337286	15.7544	32.9875	22.9592	18.1583	28.9083	17.6913	0.27358	10.1209	7.54549	22.4649	12.9079	1.74039
spred2	ENSDART00000045292	0.136078	0.611676	52.9502	71.1541	108.564	61.3768	52.6195	41.6217	23.8812	55.2383	37.8626	73.5113	42.2447	1.74013
ldb1a	ENSDART00000002698+ENSDART00000015773	0.0112571	0.245402	19.4818	32.9649	53.5721	27.8425	30.8305	36.0668	0	12.4511	16.8664	33.4653	19.243	1.73909
zgc:113118	ENSDART00000080606	0.0335406	0.386489	8.43676	12.7337	18.6182	5.44795	4.83452	7.50368	0	12.4353	7.7876	11.3092	6.51222	1.73661
LOC565734	ENSDART00000114923	0.0475204	0.445439	7.81461	1.24155	0	9.48685	6.39716	6.95033	0	0	0	4.63575	2.6695	1.73656
zgc:65749	ENSDART00000031661	0.012726	0.256344	37.3622	50.1374	18.8459	33.5527	31.2407	31.0048	0	20.2824	18.3305	34.9746	20.1717	1.73384
hspa12b	ENSDART00000087093	0.359997	0.611676	121.597	227.686	252.122	212.292	135.365	110.212	113.758	88.5552	139.068	203.424	117.392	1.73287
zgc:66474	ENSDART00000026658+ENSDART00000115022	0.0446706	0.435608	31.4542	12.7853	15.3552	17.5973	15.4855	13.114	0	7.26319	19.8421	19.298	11.141	1.73217
ythdf3	ENSDART00000080837	0.0343642	0.391549	16.482	22.3418	15.9479	13.2083	13.5097	17.2276	0	7.53723	10.7908	16.995	9.81307	1.73188
p4ha1	ENSDART00000104874	0.015943	0.281427	8.60348	7.27532	15.5564	27.52	5.24813	2.48894	0	18.3364	16.4933	14.7388	8.51335	1.73126
B7ZD97_DANRE	ENSDART00000110546	0.00196878	0.149758	17.9106	20.8673	23.0563	41.9829	13.44	3.65056	0	55.6583	2.22864	25.9543	14.9955	1.7308
dnl2	ENSDART00000020174	0.0079135	0.217282	57.2162	76.0506	168.234	123.412	101.592	98.5512	0	55.5294	51.2604	106.228	61.3867	1.73048
si:ch211-214c7.4	ENSDART00000101413	0.0366459	0.400762	12.3921	18.9497	4.82592	10.4074	8.53321	12.0346	0	6.05709	7.0205	11.6438	6.72908	1.73037
camk2n1	ENSDART00000036997	0.015075	0.274912	3.64022	7.6871	14.5937	2.32713	0.546322	0.989273	0	14.2632	4.62017	7.06204	4.0838	1.72928
si:dkey-153k10.1	ENSDART00000091809	0.21828	0.611676	26.4596	28.3229	44.6108	38.6042	28.9489	23.6215	9.86271	21.2355	16.1196	34.4994	19.9577	1.72863
Q502M3_DANRE	ENSDART00000102357	0.117409	0.611676	67.8689	69.7091	81.876	69.8934	53.1803	51.8379	49.8615	30.1158	24.2506	72.3369	41.8492	1.72851
irak3	ENSDART00000067131	0.0447251	0.435608	30.6382	15.5451	46.8197	52.0433	37.3786	20.1443	0	32.9831	14.4624	36.2616	20.9937	1.72726
bsdc1	ENSDART00000074547+ENSDART00000005195	0.0117877	0.250513	95.9617	28.5707	98.6791	71.2605	62.5906	82.2617	0.407361	17.1382	50.7941	73.618	42.6384	1.72657
zgc:103755	ENSDART00000049400	0.0305483	0.368857	1.72077	0	15.5693	1.46674	0	0	13.0658	0	0.513883	4.68921	2.71593	1.72656
mak10	ENSDART00000098707	0.0309444	0.371912	5.00346	12.78	14.2692	14.8722	12.4768	7.53093	0	9.04835	4.9424	11.7312	6.79969	1.72526
Q1LVY6_DANRE	ENSDART00000078635	0.0381419	0.407552	18.7007	7.12297	7.40721	11.3079	8.63568	10.5552	0	2.91541	10.167	11.1347	6.45467	1.72506
zgc:110196	ENSDART00000075502	0.0124588	0.254927	32.7263	25.0221	43.5901	41.8426	33.1529	24.7755	0	17.5289	28.4471	35.7953	20.7809	1.72251
si:dkey-24l11.3	ENSDART00000098353+ENSDART00000098350	0.0483927	0.448168	2.8593	11.1304	23.4247	11.5876	8.81576	3.85054	0	9.33255	13.5661	12.2505	7.11298	1.72227
NP_001038382.1	ENSDART00000103752	0.0105166	0.238896	32.1756	82.356	22.9981	30.4191	34.1015	55.7147	0	15.6965	16.4965	41.9872	24.4018	1.72066
B0R1C5_DANRE	ENSDART00000003913	0.0075609	0.214687	18.6388	2.10153	17.9124	16.1435	27.3414	9.55876	0	2.19338	0.718222	13.6991	7.96236	1.72048
B8JIP1_DANRE	ENSDART00000099714	0.0342305	0.390493	16.843	45.3795	4.02666	20.1391	22.7502	24.603	0	6.82707	8.5928	21.5971	12.5546	1.72025
im:7149998	ENSDART00000108701	0.0256434	0.341055	9.92902	28.599	65.4094	13.1651	21.5243	12.892	0	8.04915	42.7202	29.2756	17.0371	1.71834
B8A544_DANRE	ENSDART00000044784	0.0179595	0.298911	12.8511	14.4379	41.5945	17.5612	17.0827	25.9439	0	13.8907	6.03084	21.6112	12.5896	1.71659
[truncated: 1,402 more rows]
